# Supplementary material for: Marine Ranching Systems Exhibit Higher Multi-Trophic Biodiversity: Evidence from Three Ranching Areas
Source: Int J Mol Sci. 2026 Feb 2;27(3):1483. doi: 10.3390/ijms27031483 (PMC12897680; doi:10.3390/ijms27031483)
Supplement: Supplementary file 1 [file ijms-27-01483-s001.zip › Supplementary Files/Table S1.xlsx]

## Sheet: phytoplankton
index	1	5	8	12	14	16	17	18
d__Eukaryota;p__Bacillariophyta;c__Bacillariophyceae;o__Bacillariales;f__Bacillariaceae;g__Bacillaria;s__Bacillaria paxillifer	46	50	2	1	0	19	0	29
d__Eukaryota;p__Bacillariophyta;c__Bacillariophyceae;o__Bacillariales;f__Bacillariaceae;g__Cylindrotheca;s__Cylindrotheca closterium	17	79	61	97	62	23	78	44
d__Eukaryota;p__Bacillariophyta;c__Bacillariophyceae;o__Bacillariales;f__Bacillariaceae;g__Cylindrotheca;s__Cylindrotheca sp. RCC4823	9	0	0	0	0	0	0	0
d__Eukaryota;p__Bacillariophyta;c__Bacillariophyceae;o__Bacillariales;f__Bacillariaceae;g__Nitzschia;s__Nitzschia cf. neglecta	0	0	0	0	2	0	0	0
d__Eukaryota;p__Bacillariophyta;c__Bacillariophyceae;o__Bacillariales;f__Bacillariaceae;g__Nitzschia;s__Nitzschia sp. MACC11	106	164	153	140	94	94	0	181
d__Eukaryota;p__Bacillariophyta;c__Bacillariophyceae;o__Bacillariales;f__Bacillariaceae;g__Nitzschia;s__Nitzschia sp. RCC4855	0	0	7	0	0	0	0	0
d__Eukaryota;p__Bacillariophyta;c__Bacillariophyceae;o__Bacillariales;f__Bacillariaceae;g__Psammodictyon;s__Psammodictyon panduriforme	0	0	0	0	7	0	0	4
d__Eukaryota;p__Bacillariophyta;c__Bacillariophyceae;o__Bacillariales;f__Bacillariaceae;g__Pseudo-nitzschia;s__Pseudo-nitzschia americana	9	0	0	0	3	0	0	0
d__Eukaryota;p__Bacillariophyta;c__Bacillariophyceae;o__Bacillariales;f__Bacillariaceae;g__Pseudo-nitzschia;s__Pseudo-nitzschia sp. A2ni	0	0	0	0	13	0	0	0
d__Eukaryota;p__Bacillariophyta;c__Bacillariophyceae;o__Mastogloiales;f__Achnanthaceae;g__Achnanthes;s__Achnanthes inflata	0	0	0	0	3	0	0	0
d__Eukaryota;p__Bacillariophyta;c__Bacillariophyceae;o__Naviculales;f__Naviculaceae;g__Navicula;s__Navicula cryptocephala	0	0	0	0	0	2	0	0
d__Eukaryota;p__Bacillariophyta;c__Bacillariophyceae;o__Naviculales;f__Naviculaceae;g__Navicula;s__Navicula sp. D08_051	246	336	483	254	196	90	73	215
d__Eukaryota;p__Bacillariophyta;c__Bacillariophyceae;o__Naviculales;f__Naviculaceae;g__Navicula;s__Navicula sp. RCC4611	0	0	48	0	14	32	8	11
d__Eukaryota;p__Bacillariophyta;c__Bacillariophyceae;o__Naviculales;f__Naviculaceae;g__Navicula;s__Navicula symmetrica	24	36	28	39	40	27	4	39
d__Eukaryota;p__Bacillariophyta;c__Bacillariophyceae;o__Naviculales;f__Phaeodactylaceae;g__Phaeodactylum;s__Phaeodactylum tricornutum	64	103	82	177	101	53	17	193
d__Eukaryota;p__Bacillariophyta;c__Bacillariophyceae;o__Naviculales;f__Pinnulariaceae;g__Pinnularia;s__Pinnularia neomajor	0	3	0	0	0	0	0	0
d__Eukaryota;p__Bacillariophyta;c__Bacillariophyceae;o__Naviculales;f__Pleurosigmataceae;g__Pleurosigma;s__Pleurosigma strigosum	0	12	0	0	13	0	0	25
d__Eukaryota;p__Bacillariophyta;c__Coscinodiscophyceae;o__Chaetocerotales;f__Chaetocerotaceae;g__Chaetoceros;s__Chaetoceros calcitrans	0	0	0	0	0	0	13	0
d__Eukaryota;p__Bacillariophyta;c__Coscinodiscophyceae;o__Chaetocerotales;f__Chaetocerotaceae;g__Chaetoceros;s__Chaetoceros decipiens	5	17	12	7	40	0	6	21
d__Eukaryota;p__Bacillariophyta;c__Coscinodiscophyceae;o__Chaetocerotales;f__Chaetocerotaceae;g__Chaetoceros;s__Chaetoceros neogracilis	0	0	0	0	6	0	0	3
d__Eukaryota;p__Bacillariophyta;c__Coscinodiscophyceae;o__Chaetocerotales;f__Chaetocerotaceae;g__Chaetoceros;s__Chaetoceros sp. 19 LG-2014	0	0	0	0	0	0	3	0
d__Eukaryota;p__Bacillariophyta;c__Coscinodiscophyceae;o__Chaetocerotales;f__Chaetocerotaceae;g__Chaetoceros;s__Chaetoceros sp. NB1_9	0	0	0	0	0	0	0	2
d__Eukaryota;p__Bacillariophyta;c__Coscinodiscophyceae;o__Chaetocerotales;f__Chaetocerotaceae;g__Chaetoceros;s__Chaetoceros sp. Va7D2	2	0	7	0	9	0	0	8
d__Eukaryota;p__Bacillariophyta;c__Coscinodiscophyceae;o__Coscinodiscales;f__Coscinodiscaceae;g__Coscinodiscus;s__Coscinodiscus sp. 35 LG-2014	0	0	44	0	0	0	0	0
d__Eukaryota;p__Bacillariophyta;c__Coscinodiscophyceae;o__Coscinodiscales;f__Coscinodiscaceae;g__Palmerina;s__Palmerina hardmaniana	4	0	0	0	0	0	0	0
d__Eukaryota;p__Bacillariophyta;c__Coscinodiscophyceae;o__Coscinodiscales;f__Hemidiscaceae;g__Actinocyclus;s__Actinocyclus sp. (in: diatoms)	15	0	0	0	3	0	0	13
d__Eukaryota;p__Bacillariophyta;c__Coscinodiscophyceae;o__Melosirales;f__Melosiraceae;g__Melosira;s__Melosira moniliformis	108	168	165	130	87	91	44	191
d__Eukaryota;p__Bacillariophyta;c__Coscinodiscophyceae;o__Paraliales;f__Paraliaceae;g__Paralia;s__Paralia longispina	16	0	0	0	0	0	24	0
d__Eukaryota;p__Bacillariophyta;c__Coscinodiscophyceae;o__Rhizosoleniales;f__Rhizosoleniaceae;g__Guinardia;s__Guinardia sp. RCC4799	20	57	25	67	52	64	0	84
d__Eukaryota;p__Bacillariophyta;c__Coscinodiscophyceae;o__Rhizosoleniales;f__Rhizosoleniaceae;g__Guinardia;s__Guinardia striata	0	3	0	3	0	0	4	0
d__Eukaryota;p__Bacillariophyta;c__Coscinodiscophyceae;o__Stephanodiscales;f__Stephanodiscaceae;g__Cyclotella;s__Cyclotella cf. comensis	41	33	18	0	137	0	0	52
d__Eukaryota;p__Bacillariophyta;c__Coscinodiscophyceae;o__Stephanodiscales;f__Stephanodiscaceae;g__Cyclotella;s__Cyclotella sp.	50	58	64	104	45	62	413	116
d__Eukaryota;p__Bacillariophyta;c__Coscinodiscophyceae;o__Stephanodiscales;f__Stephanodiscaceae;g__Cyclotella;s__Cyclotella sp. RCC1715	0	0	3	0	0	0	0	0
d__Eukaryota;p__Bacillariophyta;c__Coscinodiscophyceae;o__Stephanodiscales;f__Stephanodiscaceae;g__Cyclotella;s__Cyclotella sp. RCC1865	0	0	0	4	0	4	0	0
d__Eukaryota;p__Bacillariophyta;c__Coscinodiscophyceae;o__Thalassiosirales;f__Skeletonemataceae;g__Skeletonema;s__Skeletonema marinoi	106	166	191	120	220	153	8	125
d__Eukaryota;p__Bacillariophyta;c__Coscinodiscophyceae;o__Thalassiosirales;f__Skeletonemataceae;g__Skeletonema;s__Skeletonema sp. RCC1873	2	0	0	0	5	0	0	0
d__Eukaryota;p__Bacillariophyta;c__Coscinodiscophyceae;o__Thalassiosirales;f__Skeletonemataceae;g__Skeletonema;s__Skeletonema tropicum	218	168	359	118	111	114	332	83
d__Eukaryota;p__Bacillariophyta;c__Coscinodiscophyceae;o__Thalassiosirales;f__Thalassiosiraceae;g__Minidiscus;s__Minidiscus sp. RCC4665	0	0	4	0	0	0	3	0
d__Eukaryota;p__Bacillariophyta;c__Coscinodiscophyceae;o__Thalassiosirales;f__Thalassiosiraceae;g__Thalassiosira;s__Thalassiosira angulata	0	36	0	0	48	0	0	0
d__Eukaryota;p__Bacillariophyta;c__Coscinodiscophyceae;o__Thalassiosirales;f__Thalassiosiraceae;g__Thalassiosira;s__Thalassiosira cf. hispida IAL-2014a	20	0	23	0	18	15	0	9
d__Eukaryota;p__Bacillariophyta;c__Coscinodiscophyceae;o__Thalassiosirales;f__Thalassiosiraceae;g__Thalassiosira;s__Thalassiosira curviseriata	117	88	73	11	317	64	0	140
d__Eukaryota;p__Bacillariophyta;c__Coscinodiscophyceae;o__Thalassiosirales;f__Thalassiosiraceae;g__Thalassiosira;s__Thalassiosira rotula	970	706	836	546	1511	536	58	487
d__Eukaryota;p__Bacillariophyta;c__Coscinodiscophyceae;o__Thalassiosirales;f__Thalassiosiraceae;g__Thalassiosira;s__Thalassiosira sp.	261	165	161	6	564	40	53	285
d__Eukaryota;p__Bacillariophyta;c__Coscinodiscophyceae;o__Thalassiosirales;f__Thalassiosiraceae;g__Thalassiosira;s__Thalassiosira sp. 24 LG-2014	0	0	0	2	0	3	0	0
d__Eukaryota;p__Bacillariophyta;c__Coscinodiscophyceae;o__Thalassiosirales;f__Thalassiosiraceae;g__Thalassiosira;s__Thalassiosira sp. A11 LG-2014	0	13	0	0	0	0	0	18
d__Eukaryota;p__Bacillariophyta;c__Coscinodiscophyceae;o__Thalassiosirales;f__Thalassiosiraceae;g__Thalassiosira;s__Thalassiosira tenera	0	124	0	49	112	69	0	70
d__Eukaryota;p__Bacillariophyta;c__Fragilariophyceae;o__Fragilariales;f__Fragilariaceae;g__Asterionella;s__Asterionella formosa	10	20	26	33	0	32	8	23
d__Eukaryota;p__Bacillariophyta;c__Fragilariophyceae;o__Fragilariales;f__Fragilariaceae;g__Asterionellopsis;s__Asterionellopsis glacialis	346	172	335	201	197	196	42	238
d__Eukaryota;p__Bacillariophyta;c__Fragilariophyceae;o__Fragilariales;f__Fragilariaceae;g__Diatoma;s__Diatoma tenuis	93	99	194	153	70	25	13	77
d__Eukaryota;p__Bacillariophyta;c__Fragilariophyceae;o__Fragilariales;f__Fragilariaceae;g__Grammonema;s__Grammonema sp. NE-2015	0	0	0	0	2	0	0	0
d__Eukaryota;p__Bacillariophyta;c__Mediophyceae;o__Cymatosirales;f__Cymatosiraceae;g__Extubocellulus;s__Extubocellulus cupola	73	82	82	78	54	83	0	72
d__Eukaryota;p__Bacillariophyta;c__Mediophyceae;o__Cymatosirales;f__Cymatosiraceae;g__Minutocellus;s__Minutocellus sp. RCC1954	0	0	0	0	0	0	0	5
d__Eukaryota;p__Bacillariophyta;c__Mediophyceae;o__Cymatosirales;f__Cymatosiraceae;g__Minutocellus;s__Minutocellus sp. RCC4472	29	7	45	0	22	12	0	14
d__Eukaryota;p__Bacillariophyta;c__Mediophyceae;o__Cymatosirales;f__Cymatosiraceae;g__Minutocellus;s__Minutocellus sp. RCC4809	56	14	81	18	56	28	12	21
d__Eukaryota;p__Bacillariophyta;c__Mediophyceae;o__Cymatosirales;f__Cymatosiraceae;g__Plagiogrammopsis;s__Plagiogrammopsis sp. TN-2014	1228	662	1285	915	492	885	47	984
d__Eukaryota;p__Bacillariophyta;c__Mediophyceae;o__Hemiaulales;f__Bellerocheaceae;g__Bellerochea;s__Bellerochea sp. mbrc1	110	279	196	300	249	41	43	133
d__Eukaryota;p__Bacillariophyta;c__Mediophyceae;o__Hemiaulales;f__Hemiaulaceae;g__Eucampia;s__Eucampia zodiacus	0	0	4	0	4	15	2	0
d__Eukaryota;p__Bacillariophyta;c__Mediophyceae;o__Lithodesmiales;f__Lithodesmiaceae;g__Helicotheca;s__Helicotheca tamesis	0	0	13	0	0	0	0	0
d__Eukaryota;p__Bacillariophyta;c__Mediophyceae;o__Lithodesmiales;f__Lithodesmiaceae;g__Lithodesmium;s__Lithodesmium variabile	18	27	17	0	28	0	0	19
d__Eukaryota;p__Chlorophyta;c__Chlorodendrophyceae;o__Chlorodendrales;f__Chlorodendraceae;g__Tetraselmis;s__Tetraselmis sp. NKG400013	0	3	5	0	0	0	0	0
d__Eukaryota;p__Chlorophyta;c__Chlorodendrophyceae;o__Chlorodendrales;f__Chlorodendraceae;g__Tetraselmis;s__Tetraselmis sp. RCC235	0	0	0	0	0	4	0	0
d__Eukaryota;p__Chlorophyta;c__Chlorophyceae;o__Chlamydomonadales;f__Chlamydomonadaceae;g__Chlamydomonas;s__Chlamydomonas reinhardtii	0	0	0	0	0	0	0	4
d__Eukaryota;p__Chlorophyta;c__Chlorophyceae;o__Chlorosarcinales;f__Chlorosarcinaceae;g__Chlorosarcinopsis;s__Chlorosarcinopsis sp. XLD-B-13	0	0	3	0	0	0	0	0
d__Eukaryota;p__Chlorophyta;c__Chlorophyceae;o__Chlorosarcinales;f__Chlorosarcinaceae;g__Chlorosarcinopsis;s__Chlorosarcinopsis sp. XLD-T-3	317	474	426	530	200	832	1349	799
d__Eukaryota;p__Chlorophyta;c__Chlorophyceae;o__Sphaeropleales;f__Mychonastaceae;g__Mychonastes;s__Mychonastes timauensis	0	0	0	0	0	0	3	0
d__Eukaryota;p__Chlorophyta;c__Chlorophyceae;o__Sphaeropleales;f__Scenedesmaceae;g__Scenedesmus;s__Scenedesmus sp. LU4	0	0	0	2	0	0	0	0
d__Eukaryota;p__Chlorophyta;c__Chlorophyceae;o__Sphaeropleales;f__Sphaeropleaceae;g__Tetraedron;s__Tetraedron caudatum	0	0	0	0	5	0	0	0
d__Eukaryota;p__Chlorophyta;c__Mamiellophyceae;o__Dolichomastigales;f__Dolichomastigaceae;g__Dolichomastix;s__Dolichomastix tenuilepis	16	0	0	0	0	0	0	0
d__Eukaryota;p__Chlorophyta;c__Mamiellophyceae;o__Mamiellales;f__Bathycoccaceae;g__Bathycoccus;s__Bathycoccus prasinos	13198	12007	23466	12267	9286	12691	4302	12843
d__Eukaryota;p__Chlorophyta;c__Mamiellophyceae;o__Mamiellales;f__Bathycoccaceae;g__Ostreococcus;s__Ostreococcus sp. cult-18	0	0	8	0	0	0	0	0
d__Eukaryota;p__Chlorophyta;c__Mamiellophyceae;o__Mamiellales;f__Bathycoccaceae;g__Ostreococcus;s__Ostreococcus sp. lucimarinus	3849	2563	3277	3022	1748	2928	2060	2369
d__Eukaryota;p__Chlorophyta;c__Mamiellophyceae;o__Mamiellales;f__Bathycoccaceae;g__Ostreococcus;s__Ostreococcus sp. RCC426	0	0	3	0	0	0	0	0
d__Eukaryota;p__Chlorophyta;c__Mamiellophyceae;o__Mamiellales;f__Mamiellaceae;g__Mantoniella;s__Mantoniella sp. MNURFJ08	0	8	0	17	0	0	0	13
d__Eukaryota;p__Chlorophyta;c__Mamiellophyceae;o__Mamiellales;f__Mamiellaceae;g__Micromonas;s__Micromonas commoda	0	0	2	2	0	0	0	0
d__Eukaryota;p__Chlorophyta;c__Mamiellophyceae;o__Mamiellales;f__Mamiellaceae;g__Micromonas;s__Micromonas pusilla	2553	1792	2328	2020	1447	1957	784	1754
d__Eukaryota;p__Chlorophyta;c__Nephroselmidophyceae;o__Nephroselmidales;f__Nephroselmidaceae;g__Nephroselmis;s__Nephroselmis pyriformis	11	17	26	14	9	43	0	26
d__Eukaryota;p__Chlorophyta;c__Pyramimonadophyceae;o__Pyramimonadales;f__Pyramimonadaceae;g__Pyramimonas;s__Pyramimonas propulsa	503	348	249	285	664	620	29	285
d__Eukaryota;p__Chlorophyta;c__Pyramimonadophyceae;o__Pyramimonadales;f__Pyramimonadaceae;g__Pyramimonas;s__Pyramimonas sp. RCC1870	16	0	15	0	21	13	60	0
d__Eukaryota;p__Chlorophyta;c__Pyramimonadophyceae;o__Pyramimonadales;f__Pyramimonadaceae;g__Pyramimonas;s__Pyramimonas sp. RCC2296	32	28	13	28	2	16	37	32
d__Eukaryota;p__Chlorophyta;c__Pyramimonadophyceae;o__Pyramimonadales;f__Pyramimonadaceae;g__Pyramimonas;s__Pyramimonas sp. RCC2500	20	25	0	25	11	0	0	3
d__Eukaryota;p__Chlorophyta;c__Pyramimonadophyceae;o__Pyramimonadales;f__Pyramimonadaceae;g__Pyramimonas;s__Pyramimonas sp. RCC2503	296	603	356	348	487	455	58	380
d__Eukaryota;p__Chlorophyta;c__Pyramimonadophyceae;o__Pyramimonadales;f__Pyramimonadaceae;g__Pyramimonas;s__Pyramimonas sp. RCC4805	149	131	76	125	112	158	190	138
d__Eukaryota;p__Chlorophyta;c__Trebouxiophyceae;o__Chlorellales;f__Chlorellaceae;g__Chlorella;s__Chlorella sp. ind-29	90	61	85	70	70	46	0	146
d__Eukaryota;p__Chlorophyta;c__Trebouxiophyceae;o__Chlorellales;f__Chlorellaceae;g__Chlorella;s__Chlorella sp. RCC533	0	0	0	0	0	0	0	4
d__Eukaryota;p__Chlorophyta;c__Trebouxiophyceae;o__Chlorellales;f__Chlorellaceae;g__Nannochloris;s__Nannochloris sp. CKM	0	0	0	0	0	0	9	0
d__Eukaryota;p__Chlorophyta;c__Trebouxiophyceae;o__Prasiolales;f__Stichococcaceae;g__Stichococcus;s__Stichococcus sp. RCC1055	105	18	136	14	62	27	26	11
d__Eukaryota;p__Chlorophyta;c__Ulvophyceae;o__Oltmannsiellopsidales;f__Oltmannsiellopsidaceae;g__Oltmannsiellopsis;s__Oltmannsiellopsis viridis	300	178	341	172	192	540	420	332
d__Eukaryota;p__Chlorophyta;c__Ulvophyceae;o__Ulvales;f__Ulvaceae;g__Ulva;s__Ulva californica	0	0	0	0	2	0	0	0
d__Eukaryota;p__Rhodophyta;c__Compsopogonophyceae;o__Compsopogonales;f__Compsopogonaceae;g__Compsopogon;s__Compsopogon caeruleus	0	0	0	0	0	0	3	0
d__Eukaryota;p__Rhodophyta;c__Florideophyceae;o__Ceramiales;f__Spyridiaceae;g__Spyridia;s__Spyridia filamentosa	13	45	0	29	15	25	22	16
d__Eukaryota;p__Rhodophyta;c__Rhodellophyceae;o__Rhodellales;f__Rhodellaceae;g__Rhodella;s__Rhodella violacea	0	0	2	0	0	0	0	0
d__Eukaryota;p__Rhodophyta;c__Stylonematophyceae;o__Stylonematales;f__Stylonemataceae;g__Stylonema;s__Stylonema sp. RCC2964	0	0	0	7	0	0	5	0
d__Eukaryota;p__Bacillariophyta;c__Fragilariophyceae;o__Licmophorales;f__Ulnariaceae;g__Ctenophora;s__Ctenophora sp. (in: diatoms)	59	137	42	102	76	83	617	396
d__Eukaryota;p__Bacillariophyta;c__Bacillariophyceae;o__Bacillariales;f__Bacillariaceae;g__Nitzschia;s__Nitzschia palea	78	181	193	173	202	79	24	333
d__Eukaryota;p__Bacillariophyta;c__Bacillariophyceae;o__Bacillariales;f__Bacillariaceae;g__Fragilariopsis;s__Fragilariopsis cylindrus	27	76	18	62	56	63	48	65
d__Eukaryota;p__Bacillariophyta;c__Bacillariophyceae;o__Bacillariales;f__Bacillariaceae;g__Pseudo-nitzschia;s__Pseudo-nitzschia fraudulenta	0	0	0	0	0	0	0	40
d__Eukaryota;p__Bacillariophyta;c__Bacillariophyceae;o__Bacillariales;f__Bacillariaceae;g__Pseudo-nitzschia;s__Pseudo-nitzschia multistriata	105	68	147	67	51	48	18	108
d__Eukaryota;p__Bacillariophyta;c__Bacillariophyceae;o__Bacillariales;f__Bacillariaceae;g__Pseudo-nitzschia;s__Pseudo-nitzschia calliantha	43	0	69	0	65	0	0	14
d__Eukaryota;p__Bacillariophyta;c__Bacillariophyceae;o__Bacillariales;f__Bacillariaceae;g__Cylindrotheca;s__Cylindrotheca sp. RCC4822	239	428	369	321	498	177	39	369
d__Eukaryota;p__Bacillariophyta;c__Bacillariophyceae;o__Cocconeidales;f__Cocconeidaceae;g__Cocconeis;s__Cocconeis placentula	0	0	0	0	0	0	27	0
d__Eukaryota;p__Bacillariophyta;c__Bacillariophyceae;o__Cymbellales;f__Gomphonemataceae;g__Gomphonema;s__Gomphonema parvulum	101	69	66	127	174	54	5	91
d__Eukaryota;p__Bacillariophyta;c__Bacillariophyceae;o__Mastogloiales;f__Achnanthaceae;g__Achnanthes;s__Achnanthes sp. CCAC 2681 B	87	203	125	221	141	104	7	169
d__Eukaryota;p__Bacillariophyta;c__Bacillariophyceae;o__Naviculales;f__Stauroneidaceae;g__Craticula;s__Craticula accomoda	220	25	173	12	73	235	0	145
d__Eukaryota;p__Bacillariophyta;c__Bacillariophyceae;o__Naviculales;f__Naviculaceae;g__Fistulifera;s__Fistulifera pelliculosa	107	63	79	60	69	65	0	95
d__Eukaryota;p__Bacillariophyta;c__Coscinodiscophyceae;o__Thalassiosirales;f__Skeletonemataceae;g__Skeletonema;s__Skeletonema sp. RCC4819	355	214	470	200	445	236	263	264
d__Eukaryota;p__Bacillariophyta;c__Coscinodiscophyceae;o__Thalassiosirales;f__Thalassiosiraceae;g__Stephanocyclus;s__Stephanocyclus meneghinianus	104	100	217	183	120	77	402	167
d__Eukaryota;p__Bacillariophyta;c__Coscinodiscophyceae;o__Thalassiosirales;f__Thalassiosiraceae;g__Thalassiosira;s__Thalassiosira sp. RCC4858	210	296	178	308	404	109	13	369
d__Eukaryota;p__Bacillariophyta;c__Coscinodiscophyceae;o__Thalassiosirales;f__Thalassiosiraceae;g__Thalassiosira;s__Thalassiosira sp. RCC4792	161	147	205	97	328	150	0	114
d__Eukaryota;p__Bacillariophyta;c__Coscinodiscophyceae;o__Thalassiosirales;f__Thalassiosiraceae;g__Minidiscus;s__Minidiscus sp. RCC4810	853	642	628	440	1482	482	61	624
d__Eukaryota;p__Bacillariophyta;c__Coscinodiscophyceae;o__Thalassiosirales;f__Thalassiosiraceae;g__Minidiscus;s__Minidiscus sp. RCC4807	386	267	208	0	1124	43	0	594
d__Eukaryota;p__Bacillariophyta;c__Coscinodiscophyceae;o__Chaetocerotales;f__Chaetocerotaceae;g__Chaetoceros;s__Chaetoceros sp. RCC4821	0	0	0	0	0	0	0	4
d__Eukaryota;p__Bacillariophyta;c__Coscinodiscophyceae;o__Leptocylindrales;f__Leptocylindraceae;g__Leptocylindrus;s__Leptocylindrus aporus	10	19	0	9	40	19	0	0
d__Eukaryota;p__Bacillariophyta;c__Coscinodiscophyceae;o__Leptocylindrales;f__Leptocylindraceae;g__Leptocylindrus;s__Leptocylindrus convexus	12	11	19	10	0	0	0	13
d__Eukaryota;p__Bacillariophyta;c__Coscinodiscophyceae;o__Coscinodiscales;f__Coscinodiscaceae;g__Coscinodiscus;s__Coscinodiscus radiatus	28	29	92	34	48	24	8	71
d__Eukaryota;p__Rhodophyta;c__Bangiophyceae;o__Porphyridiales;f__Porphyridiaceae;g__Porphyridium;s__Porphyridium sp. ex foraminifera MH-2008	11	56	87	2	9	56	32	14
d__Eukaryota;p__Rhodophyta;c__Florideophyceae;o__Gigartinales;f__Solieriaceae;g__Kappaphycus;s__Kappaphycus sp. AS12	21	28	20	45	22	8	0	28
d__Eukaryota;p__Chlorophyta;c__Chlorodendrophyceae;o__Chlorodendrales;f__Chlorodendraceae;g__Tetraselmis;s__Tetraselmis sp. KMMCC 1108	0	0	0	0	0	4	0	0
d__Eukaryota;p__Chlorophyta;c__Trebouxiophyceae;o__Chlorellales;f__Oocystaceae;g__Oocystis;s__Oocystis borgei	5	0	13	0	2	12	3	0
d__Eukaryota;p__Chlorophyta;c__Trebouxiophyceae;o__Chlorellales;f__Chlorellaceae;g__Chlorella;s__Chlorella thermophila	975	827	985	903	490	1658	1729	1129
d__Eukaryota;p__Chlorophyta;c__Chlorophyceae;o__Sphaeropleales;f__Scenedesmaceae;g__Tetranephris;s__Tetranephris brasiliensis	108	102	76	115	47	56	16	77
d__Eukaryota;p__Chlorophyta;c__Chlorophyceae;o__Sphaeropleales;f__Scenedesmaceae;g__Scenedesmus;s__Scenedesmus sp. SDEC-12	96	10	94	9	63	26	12	8
d__Eukaryota;p__Chlorophyta;c__Chlorophyceae;o__Chaetophorales;f__Chaetophoraceae;g__Pleurococcus;s__Pleurococcus sp. WJT43VFNP24	0	0	0	0	3	0	0	0
d__Eukaryota;p__Chlorophyta;c__Chlorophyceae;o__Chlamydomonadales;f__Volvocaceae;g__Volvox;s__Volvox globator	0	0	0	0	9	0	0	18
d__Eukaryota;p__Chlorophyta;c__Ulvophyceae;o__Ulotrichales;f__Gomontiaceae;g__Collinsiella;s__Collinsiella tuberculata	4690	4882	5337	4531	4180	7428	3386	4772
d__Eukaryota;p__Chlorophyta;c__Ulvophyceae;o__Ulotrichales;f__Ulotrichaceae;g__Ulothrix;s__Ulothrix mucosa	0	20	0	0	13	0	0	0
d__Eukaryota;p__Chlorophyta;c__Mamiellophyceae;o__Dolichomastigales;f__Crustomastigaceae;g__Crustomastix;s__Crustomastix stigmatica	20	18	22	19	14	42	0	26
d__Eukaryota;p__Chlorophyta;c__Mamiellophyceae;o__Mamiellales;f__Mamiellaceae;g__Mantoniella;s__Mantoniella squamata	16815	11412	24421	13036	10446	17720	5989	15819

## Sheet: invertebrate
index	1	5	8	12	14	16	17	18
d__Eukaryota;p__Annelida;c__Polychaeta;o__Eunicida;f__Eunicidae;g__Marphysa;s__Marphysa sanguinea	0	0	5	0	0	0	0	0
d__Eukaryota;p__Annelida;c__Polychaeta;o__Eunicida;f__Lumbrineridae;g__Augeneria;s__Augeneria algida	0	4	0	0	0	0	0	0
d__Eukaryota;p__Annelida;c__Polychaeta;o__Eunicida;f__Lumbrineridae;g__Hilbigneris;s__Hilbigneris sp. ZMBN_LM-67	0	7	10	0	0	0	13	0
d__Eukaryota;p__Annelida;c__Polychaeta;o__Phyllodocida;f__Glyceridae;g__Glycera;s__Glycera capitata	0	0	5	0	0	0	0	0
d__Eukaryota;p__Annelida;c__Polychaeta;o__Phyllodocida;f__Polynoidae;g__Bathyedithia;s__Bathyedithia retierei	5	0	0	0	0	0	0	3
d__Eukaryota;p__Annelida;c__Polychaeta;o__Spionida;f__Spionidae;g__Prionospio;s__Prionospio sp. MR-2013	267	768	436	526	355	33	544	175
d__Eukaryota;p__Annelida;c__Polychaeta;o__Terebellida;f__Terebellidae;g__Artacama;s__Artacama proboscidea	270	12	537	144	104	125	0	0
d__Eukaryota;p__Annelida;c__Polychaeta;o__Terebellida;f__Terebellidae;g__Terebella;s__Terebella lapidaria	0	0	0	0	2	0	0	0
d__Eukaryota;p__Apicomplexa;c__Aconoidasida;o__Piroplasmida;f__Babesiidae;g__Babesia;s__Babesia bigemina	68	11	16	41	108	17	154	49
d__Eukaryota;p__Apicomplexa;c__Aconoidasida;o__Piroplasmida;f__Babesiidae;g__Babesia;s__Babesia cf. divergens	60	6	31	16	14	188	40	94
d__Eukaryota;p__Apicomplexa;c__Aconoidasida;o__Piroplasmida;f__Babesiidae;g__Babesia;s__Babesia sp.	156	168	195	158	265	270	0	167
d__Eukaryota;p__Apicomplexa;c__Aconoidasida;o__Piroplasmida;f__Babesiidae;g__Babesia;s__Babesia sp. AZ	576	1160	1074	850	650	1357	28	647
d__Eukaryota;p__Apicomplexa;c__Aconoidasida;o__Piroplasmida;f__Theileriidae;g__Cytauxzoon;s__Cytauxzoon sp.	0	0	0	0	0	0	0	6
d__Eukaryota;p__Apicomplexa;c__Aconoidasida;o__Piroplasmida;f__Theileriidae;g__Rangelia;s__Rangelia vitalii	267	0	209	64	113	212	0	53
d__Eukaryota;p__Apicomplexa;c__Aconoidasida;o__Piroplasmida;f__Theileriidae;g__Theileria;s__Theileria cf. mutans 3	0	0	0	0	0	3	0	0
d__Eukaryota;p__Apicomplexa;c__Aconoidasida;o__Piroplasmida;f__Theileriidae;g__Theileria;s__Theileria equi	0	24	21	13	27	0	0	19
d__Eukaryota;p__Apicomplexa;c__Aconoidasida;o__Piroplasmida;f__Theileriidae;g__Theileria;s__Theileria ex Connochaetes taurinus	0	0	0	2	0	0	0	2
d__Eukaryota;p__Apicomplexa;c__Aconoidasida;o__Piroplasmida;f__Theileriidae;g__Theileria;s__Theileria mutans	0	4	0	4	0	0	4	0
d__Eukaryota;p__Apicomplexa;c__Aconoidasida;o__Piroplasmida;f__Theileriidae;g__Theileria;s__Theileria sp.	0	0	0	0	0	10	0	0
d__Eukaryota;p__Apicomplexa;c__Aconoidasida;o__Piroplasmida;f__Theileriidae;g__Theileria;s__Theileria sp. 19	7	18	13	47	31	21	28	29
d__Eukaryota;p__Apicomplexa;c__Aconoidasida;o__Piroplasmida;f__Theileriidae;g__Theileria;s__Theileria sp. KCS-2015	3	0	0	0	0	0	0	0
d__Eukaryota;p__Apicomplexa;c__Conoidasida;o__Eucoccidiorida;f__Adeleidae;g__Adelina;s__Adelina sp. SH-2015	256	265	255	358	160	235	71	146
d__Eukaryota;p__Apicomplexa;c__Conoidasida;o__Eucoccidiorida;f__Cryptosporidiidae;g__Cryptosporidium;s__Cryptosporidium bovis	0	0	0	5	0	0	0	0
d__Eukaryota;p__Apicomplexa;c__Conoidasida;o__Eucoccidiorida;f__Cryptosporidiidae;g__Cryptosporidium;s__Cryptosporidium muris	0	0	2	0	0	0	0	0
d__Eukaryota;p__Apicomplexa;c__Conoidasida;o__Eucoccidiorida;f__Cryptosporidiidae;g__Cryptosporidium;s__Cryptosporidium parvum	352	167	297	67	326	355	65	334
d__Eukaryota;p__Apicomplexa;c__Conoidasida;o__Eucoccidiorida;f__Cryptosporidiidae;g__Cryptosporidium;s__Cryptosporidium sp.	0	0	14	0	0	0	0	0
d__Eukaryota;p__Apicomplexa;c__Conoidasida;o__Eucoccidiorida;f__Cryptosporidiidae;g__Cryptosporidium;s__Cryptosporidium sp. BAH7	5	0	0	0	0	0	0	0
d__Eukaryota;p__Apicomplexa;c__Conoidasida;o__Eucoccidiorida;f__Cryptosporidiidae;g__Cryptosporidium;s__Cryptosporidium sp. piscine genotype 2	29	84	75	74	37	40	0	72
d__Eukaryota;p__Apicomplexa;c__Conoidasida;o__Eucoccidiorida;f__Cryptosporidiidae;g__Cryptosporidium;s__Cryptosporidium sp. piscine genotype 4	0	2	0	6	0	0	0	0
d__Eukaryota;p__Apicomplexa;c__Conoidasida;o__Eucoccidiorida;f__Cryptosporidiidae;g__Cryptosporidium;s__Cryptosporidium struthionis	0	0	0	0	305	0	0	0
d__Eukaryota;p__Apicomplexa;c__Conoidasida;o__Eucoccidiorida;f__Eimeriidae;g__Cyclospora;s__Cyclospora macacae	0	2	0	0	0	0	0	3
d__Eukaryota;p__Apicomplexa;c__Conoidasida;o__Eucoccidiorida;f__Eimeriidae;g__Cyclospora;s__Cyclospora sp. Guangzhou 1	0	0	0	3	0	0	0	0
d__Eukaryota;p__Apicomplexa;c__Conoidasida;o__Eucoccidiorida;f__Eimeriidae;g__Eimeria;s__Eimeria neodebliecki	0	0	0	0	0	0	3	0
d__Eukaryota;p__Apicomplexa;c__Conoidasida;o__Eucoccidiorida;f__Eimeriidae;g__Eimeria;s__Eimeria sp.	0	0	11	0	7	0	3	0
d__Eukaryota;p__Apicomplexa;c__Conoidasida;o__Eucoccidiorida;f__Eimeriidae;g__Eimeria;s__Eimeria sp. BT2	0	11	18	15	0	0	0	11
d__Eukaryota;p__Apicomplexa;c__Conoidasida;o__Eucoccidiorida;f__Eimeriidae;g__Eimeria;s__Eimeria sp. type B	0	2	0	0	3	0	0	0
d__Eukaryota;p__Apicomplexa;c__Conoidasida;o__Eucoccidiorida;f__Hepatozoidae;g__Hepatozoon;s__Hepatozoon felis	0	0	0	0	0	0	16	0
d__Eukaryota;p__Apicomplexa;c__Conoidasida;o__Eucoccidiorida;f__Sarcocystidae;g__Toxoplasma;s__Toxoplasma gondii	3478	3261	3380	3301	2970	1979	1980	2866
d__Eukaryota;p__Apicomplexa;c__Conoidasida;o__Eugregarinorida;f__Lecudinidae;g__Lankesteria;s__Lankesteria didemni	26	15	17	12	10	7	0	7
d__Eukaryota;p__Arthropoda;c__Hexanauplia;o__Calanoida;f__Calanidae;g__Calanus;s__Calanus helgolandicus	44	0	12	339	18	0	222	252
d__Eukaryota;p__Arthropoda;c__Hexanauplia;o__Calanoida;f__Centropagidae;g__Centropages;s__Centropages typicus	14	41	175	81	58	18	144	164
d__Eukaryota;p__Arthropoda;c__Hexanauplia;o__Calanoida;f__Centropagidae;g__Centropages;s__Centropages violaceus	0	4	0	0	0	0	0	0
d__Eukaryota;p__Arthropoda;c__Hexanauplia;o__Calanoida;f__Eucalanidae;g__Subeucalanus;s__Subeucalanus longiceps	0	24	242	0	11	0	0	61
d__Eukaryota;p__Arthropoda;c__Hexanauplia;o__Calanoida;f__Paracalanidae;g__Paracalanus;s__Paracalanus parvus	68	11	46	5	33	16	0	0
d__Eukaryota;p__Arthropoda;c__Hexanauplia;o__Calanoida;f__Temoridae;g__Temora;s__Temora discaudata	0	0	0	0	0	3	0	0
d__Eukaryota;p__Arthropoda;c__Hexanauplia;o__Cyclopoida;f__Oithonidae;g__Oithona;s__Oithona davisae	76	44	15	81	64	34	0	35
d__Eukaryota;p__Arthropoda;c__Hexanauplia;o__Cyclopoida;f__Oithonidae;g__Oithona;s__Oithona similis	109	71	49	498	131	90	76	404
d__Eukaryota;p__Arthropoda;c__Hexanauplia;o__Poecilostomatoida;f__Ergasilidae;g__Ergasilus;s__Ergasilus sp. SYB-2016	0	0	7	0	4	0	0	0
d__Eukaryota;p__Arthropoda;c__Hexanauplia;o__Poecilostomatoida;f__Ergasilidae;g__Gamispinus;s__Gamispinus diabolicus	88	29	22	187	68	33	31	189
d__Eukaryota;p__Arthropoda;c__Hexanauplia;o__Siphonostomatoida;f__Caligidae;g__Caligus;s__Caligus undulatus	5	2	0	0	0	0	0	3
d__Eukaryota;p__Arthropoda;c__Hexanauplia;o__Siphonostomatoida;f__Megapontiidae;g__Hyalopontius;s__Hyalopontius typicus	0	0	0	0	10	0	8	0
d__Eukaryota;p__Arthropoda;c__Insecta;o__Coleoptera;f__Coccinellidae;g__Harmonia;s__Harmonia quadripunctata	0	2	0	0	0	0	0	0
d__Eukaryota;p__Arthropoda;c__Malacostraca;o__Bathynellacea;f__Parabathynellidae;g__Atopobathynella;s__Atopobathynella sp. 4 KMA-2012	0	0	0	0	0	0	0	2
d__Eukaryota;p__Arthropoda;c__Malacostraca;o__Decapoda;f__Ocypodidae;g__Uca;s__Uca princeps	0	0	0	0	4	0	3	0
d__Eukaryota;p__Arthropoda;c__Malacostraca;o__Decapoda;f__Palaemonidae;g__Macrobrachium;s__Macrobrachium intermedium	0	0	0	0	8	0	0	0
d__Eukaryota;p__Arthropoda;c__Malacostraca;o__Decapoda;f__Portunidae;g__Callinectes;s__Callinectes sp.	0	0	0	0	0	0	0	2
d__Eukaryota;p__Arthropoda;c__Malacostraca;o__Decapoda;f__Sergestidae;g__Acetes;s__Acetes indicus	0	0	2	0	0	0	0	0
d__Eukaryota;p__Arthropoda;c__Thecostraca;o__Balanomorpha;f__Chthamalidae;g__Rehderella;s__Rehderella belyaevi	2	0	0	0	0	0	0	0
d__Eukaryota;p__Cercozoa;c__Imbricatea;o__Euglyphida;f__Euglyphidae;g__Euglypha;s__Euglypha bryophila	1360	2704	1338	1655	1910	2303	1421	2595
d__Eukaryota;p__Cercozoa;c__Thecofilosea;o__Tectofilosida;f__Chlamydophryidae;g__Diaphoropodon;s__Diaphoropodon archeri	150	786	335	629	370	255	54	334
d__Eukaryota;p__Chordata;c__Ascidiacea;o__Phlebobranchia;f__Ascidiidae;g__Ascidiella;s__Ascidiella aspersa	12	0	0	0	6	0	0	0
d__Eukaryota;p__Chordata;c__Ascidiacea;o__Stolidobranchia;f__Molgulidae;g__Molgula;s__Molgula manhattensis	0	0	13	0	0	0	0	0
d__Eukaryota;p__Chordata;c__Thaliacea;o__Doliolida;f__Doliolidae;g__Doliolum;s__Doliolum nationalis	12	15	3	26	6	26	16	47
d__Eukaryota;p__Ciliophora;c__Colpodea;o__Colpodida;f__Colpodidae;g__Colpoda;s__Colpoda sp. RR	0	7	0	0	14	0	6	0
d__Eukaryota;p__Ciliophora;c__Heterotrichea;o__Heterotrichida;f__Spirostomidae;g__Spirostomum;s__Spirostomum sp. bLdG1	385	428	435	586	402	297	0	190
d__Eukaryota;p__Ciliophora;c__Heterotrichea;o__Heterotrichida;f__Stentoridae;g__Stentor;s__Stentor sp. cPFEU3	0	0	0	0	11	0	0	0
d__Eukaryota;p__Ciliophora;c__Litostomatea;o__Vestibuliferida;f__Balantidiidae;g__Balantioides;s__Balantioides coli	106	539	240	591	380	267	69	649
d__Eukaryota;p__Ciliophora;c__Oligohymenophorea;o__Hymenostomatida;f__Tetrahymenidae;g__Tetrahymena;s__Tetrahymena gruchyi	153	577	227	722	260	228	2618	688
d__Eukaryota;p__Ciliophora;c__Oligohymenophorea;o__Hymenostomatida;f__Tetrahymenidae;g__Tetrahymena;s__Tetrahymena kentuckyensis	0	0	0	6	7	0	0	18
d__Eukaryota;p__Ciliophora;c__Oligohymenophorea;o__Hymenostomatida;f__Turaniellidae;g__Colpidium;s__Colpidium sp. 1 cTS1	480	71	1076	307	153	162	122	133
d__Eukaryota;p__Ciliophora;c__Oligohymenophorea;o__Mobilida;f__Trichodinidae;g__Trichodina;s__Trichodina sp. LAH-2003a	0	0	3	0	0	0	0	0
d__Eukaryota;p__Ciliophora;c__Oligohymenophorea;o__Peniculida;f__Parameciidae;g__Paramecium;s__Paramecium sp. bLdG2	23	0	23	0	13	0	0	0
d__Eukaryota;p__Ciliophora;c__Oligohymenophorea;o__Peniculida;f__Urocentridae;g__Urocentrum;s__Urocentrum sp. cPFEU2	42	31	83	20	25	24	0	44
d__Eukaryota;p__Ciliophora;c__Oligohymenophorea;o__Philasterida;f__Orchitophryidae;g__Mesanophrys;s__Mesanophrys sp.	21	22	33	37	7	14	185	17
d__Eukaryota;p__Ciliophora;c__Oligohymenophorea;o__Philasterida;f__Orchitophryidae;g__Metanophrys;s__Metanophrys sinensis	30	14	10	0	161	37	3	58
d__Eukaryota;p__Ciliophora;c__Oligohymenophorea;o__Pleuronematida;f__Cyclidiidae;g__Cyclidium;s__Cyclidium glaucoma	0	0	16	3	0	5	0	0
d__Eukaryota;p__Ciliophora;c__Oligohymenophorea;o__Sessilida;f__Zoothamniidae;g__Zoothamnium;s__Zoothamnium sp.	0	0	2	2	216	0	0	0
d__Eukaryota;p__Ciliophora;c__Phyllopharyngea;o__Endogenida;f__Tokophryidae;g__Pelagacineta;s__Pelagacineta hebensis	0	14	0	0	8	0	0	7
d__Eukaryota;p__Ciliophora;c__Prostomatea;o__Prorodontida;f__Urotrichidae;g__Urotricha;s__Urotricha sp. FU44-13	136	100	117	168	106	99	74	105
d__Eukaryota;p__Ciliophora;c__Spirotrichea;o__Sporadotrichida;f__Halteriidae;g__Halteria;s__Halteria sp. bTS2	2667	10453	3521	11348	5614	2473	7354	5861
d__Eukaryota;p__Ciliophora;c__Spirotrichea;o__Urostylida;f__Holostichidae;g__Anteholosticha;s__Anteholosticha gracilis	1233	735	2362	878	645	735	375	581
d__Eukaryota;p__Ciliophora;c__Spirotrichea;o__Urostylida;f__Holostichidae;g__Anteholosticha;s__Anteholosticha rectangula	0	22	0	0	9	5	0	12
d__Eukaryota;p__Ciliophora;c__Spirotrichea;o__Urostylida;f__Holostichidae;g__Holosticha;s__Holosticha sp. B05	2	0	0	0	0	0	0	0
d__Eukaryota;p__Ciliophora;c__Spirotrichea;o__Urostylida;f__Pseudokeronopsidae;g__Pseudokeronopsis;s__Pseudokeronopsis sp. A08	28	32	21	63	18	0	0	0
d__Eukaryota;p__Ciliophora;c__Spirotrichea;o__Urostylida;f__Urostylidae;g__Paruroleptus;s__Paruroleptus sp. LAH-2003	1416	159	673	233	335	639	256	164
d__Eukaryota;p__Cnidaria;c__Anthozoa;o__Actiniaria;f__Actiniidae;g__Anthopleura;s__Anthopleura ballii	6280	5882	6622	6054	4649	7570	4914	5469
d__Eukaryota;p__Cnidaria;c__Anthozoa;o__Actiniaria;f__Actinodendronidae;g__Megalactis;s__Megalactis sp. MRG-2006	14556	10661	9995	10677	13027	8923	16614	10631
d__Eukaryota;p__Cnidaria;c__Anthozoa;o__Actiniaria;f__Aiptasiidae;g__Aiptasia;s__Aiptasia mutabilis	5	0	0	0	0	0	5	5
d__Eukaryota;p__Cnidaria;c__Anthozoa;o__Actiniaria;f__Metridiidae;g__Metridium;s__Metridium senile	0	0	0	0	0	0	0	4
d__Eukaryota;p__Cnidaria;c__Anthozoa;o__Malacalcyonacea;f__Isididae;g__Notisis;s__Notisis elongata	7	29	11	27	0	16	0	11
d__Eukaryota;p__Cnidaria;c__Hydrozoa;o__Anthoathecata;f__Hydractiniidae;g__Bouillonactinia;s__Bouillonactinia hooperi	0	0	0	0	0	8	0	0
d__Eukaryota;p__Cnidaria;c__Hydrozoa;o__Anthoathecata;f__Tubulariidae;g__Tubularia;s__Tubularia indivisa	47	18	10	0	30	0	0	0
d__Eukaryota;p__Cnidaria;c__Hydrozoa;o__Leptothecata;f__Blackfordiidae;g__Blackfordia;s__Blackfordia virginica	44	31	203	4	62	0	0	0
d__Eukaryota;p__Cnidaria;c__Hydrozoa;o__Leptothecata;f__Clytiidae;g__Clytia;s__Clytia hemisphaerica	168	2	85	0	24	0	0	0
d__Eukaryota;p__Cnidaria;c__Hydrozoa;o__Trachymedusae;f__Geryoniidae;g__Liriope;s__Liriope tetraphylla	0	0	0	17	0	0	0	0
d__Eukaryota;p__Cnidaria;c__Myxozoa;o__Bivalvulida;f__Myxobolidae;g__Myxobolus;s__Myxobolus kubanicum	0	0	0	0	0	2	0	0
d__Eukaryota;p__Cnidaria;c__Scyphozoa;o__Rhizostomeae;f__Cassiopeidae;g__Cassiopea;s__Cassiopea sp.	0	5	6	0	3	0	0	0
d__Eukaryota;p__Cnidaria;c__Scyphozoa;o__Semaeostomeae;f__Ulmaridae;g__Aurelia;s__Aurelia aurita	0	4	0	0	0	0	0	0
d__Eukaryota;p__Cnidaria;c__Scyphozoa;o__Semaeostomeae;f__Ulmaridae;g__Aurelia;s__Aurelia sp. YL-2022	0	120	0	0	0	0	821	5
d__Eukaryota;p__Cnidaria;c__Staurozoa;o__Stauromedusae;f__Craterolophidae;g__Craterolophus;s__Craterolophus convolvulus	0	0	7	13	5	8	13	0
d__Eukaryota;p__Ctenophora;c__Nuda;o__Beroida;f__Beroidae;g__Beroe;s__Beroe ovata	4	0	0	0	0	7	0	0
d__Eukaryota;p__Discosea;c__Flabellinia;o__Dactylopodida;f__Vexilliferidae;g__Vexillifera;s__Vexillifera sp.	0	0	5	0	0	0	0	0
d__Eukaryota;p__Echinodermata;c__Holothuroidea;o__Apodida;f__Synaptidae;g__Oestergrenia;s__Oestergrenia digitata	0	0	0	0	0	0	0	8
d__Eukaryota;p__Euglenozoa;c__Kinetoplastea;o__Trypanosomatida;f__Trypanosomatidae;g__Trypanosoma;s__Trypanosoma vivax	0	0	0	0	0	0	0	4
d__Eukaryota;p__Mollusca;c__Bivalvia;o__Cardiida;f__Tellinidae;g__Limecola;s__Limecola balthica	0	0	0	0	0	0	0	13
d__Eukaryota;p__Mollusca;c__Bivalvia;o__Cardiida;f__Tellinidae;g__Macomangulus;s__Macomangulus tenuis	4	0	19	35	27	0	0	0
d__Eukaryota;p__Mollusca;c__Bivalvia;o__Carditida;f__Carditidae;g__Cardites;s__Cardites antiquatus	0	0	0	22	3	0	14	4
d__Eukaryota;p__Mollusca;c__Bivalvia;o__Galeommatida;f__Montacutidae;g__Kurtiella;s__Kurtiella bidentata	0	10	0	14	203	0	0	0
d__Eukaryota;p__Mollusca;c__Bivalvia;o__Lucinida;f__Lucinidae;g__Notomyrtea;s__Notomyrtea flabelliformis	0	0	0	0	0	10	0	0
d__Eukaryota;p__Mollusca;c__Bivalvia;o__Nuculanida;f__Neilonellidae;g__Neilonella;s__Neilonella dubia	0	4	0	0	0	0	0	0
d__Eukaryota;p__Mollusca;c__Bivalvia;o__Ostreida;f__Ostreidae;g__Crassostrea;s__Crassostrea gigas	11	4	56	11	45	0	0	0
d__Eukaryota;p__Mollusca;c__Bivalvia;o__Pectinida;f__Pectinidae;g__Patinopecten;s__Patinopecten caurinus	0	0	3	3	0	0	0	0
d__Eukaryota;p__Mollusca;c__Bivalvia;o__Solemyida;f__Solemyidae;g__Solemya;s__Solemya velesiana	0	0	0	0	32	0	39	9
d__Eukaryota;p__Mollusca;c__Bivalvia;o__Venerida;f__Veneridae;g__Paphia;s__Paphia malabarica	30	75	149	12	21	13	0	9
d__Eukaryota;p__Mollusca;c__Bivalvia;o__Venerida;f__Veneridae;g__Paratapes;s__Paratapes undulatus	0	19	0	16	101	0	0	0
d__Eukaryota;p__Mollusca;c__Gastropoda;o__Cephalaspidea;f__Haminoeidae;g__Haloa;s__Haloa cf. fusca ZMBN 89276	0	0	0	0	0	2	0	0
d__Eukaryota;p__Mollusca;c__Gastropoda;o__Cephalaspidea;f__Haminoeidae;g__Haloa;s__Haloa cf. nigropunctata NHMUK 20070590	0	0	0	0	0	0	10	0
d__Eukaryota;p__Mollusca;c__Gastropoda;o__Cephalaspidea;f__Philinidae;g__Philine;s__Philine babai	0	0	0	0	43	0	0	0
d__Eukaryota;p__Nematoda;c__Chromadorea;o__Rhabditida;f__Sphaerulariidae;g__Tripius;s__Tripius gyraloura	2	2	0	0	0	6	0	0
d__Eukaryota;p__Nematoda;c__Enoplea;o__Enoplida;f__Leptosomatidae;g__Deontostoma;s__Deontostoma magnificum	52	6	4	0	29	0	9	0
d__Eukaryota;p__Platyhelminthes;c__Rhabditophora;o__Polycladida;f__Callioplanidae;g__Pseudostylochus;s__Pseudostylochus obsuculus	68	0	0	0	108	0	40	218
d__Eukaryota;p__Porifera;c__Calcarea;o__Leucosolenida;f__Amphoriscidae;g__Paraleucilla;s__Paraleucilla dalmatica	0	6	0	14	5	0	2	0
d__Eukaryota;p__Porifera;c__Demospongiae;o__Axinellida;f__Axinellidae;g__Axinella;s__Axinella sp. ITN-001	0	0	0	2	0	0	0	0
d__Eukaryota;p__Porifera;c__Demospongiae;o__Bubarida;f__Dictyonellidae;g__Liosina;s__Liosina blastifera	0	0	0	0	0	0	0	2
d__Eukaryota;p__Porifera;c__Demospongiae;o__Bubarida;f__Dictyonellidae;g__Scopalina;s__Scopalina blanensis	245	1402	465	1530	405	333	1289	883
d__Eukaryota;p__Porifera;c__Demospongiae;o__Bubarida;f__Dictyonellidae;g__Scopalina;s__Scopalina ruetzleri	120	28	274	39	46	94	30	44
d__Eukaryota;p__Porifera;c__Demospongiae;o__Clionaida;f__Spirastrellidae;g__Diplastrella;s__Diplastrella megastellata	0	0	0	0	4	0	0	0
d__Eukaryota;p__Porifera;c__Demospongiae;o__Dictyoceratida;f__Irciniidae;g__Ircinia;s__Ircinia dendroides	0	0	0	0	0	0	0	4
d__Eukaryota;p__Porifera;c__Demospongiae;o__Verongiida;f__Aplysinidae;g__Verongula;s__Verongula reiswigi	0	0	3	0	0	0	0	0
d__Eukaryota;p__Discosea;c__Flabellinia;o__Dactylopodida;f__Vexilliferidae;g__Pseudoparamoeba;s__Pseudoparamoeba sp.	83	79	121	32	92	49	8	115
d__Eukaryota;p__Cnidaria;c__Anthozoa;o__Actiniaria;f__Actinostolidae;g__Actinostola;s__Actinostola chilensis	0	97	0	0	0	0	753	0
d__Eukaryota;p__Cnidaria;c__Anthozoa;o__Scleractinia;f__Merulinidae;g__Dipsastraea;s__Dipsastraea favus	502	530	386	678	677	630	422	672
d__Eukaryota;p__Cnidaria;c__Anthozoa;o__Scleractinia;f__Acroporidae;g__Acropora;s__Acropora cervicornis	0	0	0	0	6	0	0	0
d__Eukaryota;p__Cnidaria;c__Anthozoa;o__Zoantharia;f__Zoanthidae;g__Zoanthus;s__Zoanthus gigantus	0	0	0	0	114	0	0	235
d__Eukaryota;p__Cnidaria;c__Anthozoa;o__Zoantharia;f__Zoanthidae;g__Zoanthus;s__Zoanthus kuroshio	16	12	0	0	42	0	210	0
d__Eukaryota;p__Cnidaria;c__Hydrozoa;o__Leptothecata;f__Campanulariidae;g__Campanularia;s__Campanularia tulipifera	0	0	32	0	0	0	0	0
d__Eukaryota;p__Apicomplexa;c__Aconoidasida;o__Piroplasmida;f__Babesiidae;g__Babesia;s__Babesia sp. GoA3	0	19	9	0	16	22	0	0
d__Eukaryota;p__Apicomplexa;c__Aconoidasida;o__Piroplasmida;f__Babesiidae;g__Babesia;s__Babesia bovis	0	0	0	13	0	0	38	0
d__Eukaryota;p__Apicomplexa;c__Aconoidasida;o__Piroplasmida;f__Theileriidae;g__Theileria;s__Theileria sp. AACF-2002	0	0	0	0	156	0	0	0
d__Eukaryota;p__Apicomplexa;c__Aconoidasida;o__Piroplasmida;f__Theileriidae;g__Theileria;s__Theileria annulata	11	0	0	0	0	0	0	0
d__Eukaryota;p__Apicomplexa;c__Conoidasida;o__Eugregarinorida;f__Uradiophoridae;g__Heliospora;s__Heliospora cf. longissima	5	0	3	0	0	0	0	0
d__Eukaryota;p__Apicomplexa;c__Conoidasida;o__Eucoccidiorida;f__Sarcocystidae;g__Sarcocystis;s__Sarcocystis cruzi	489	415	551	304	801	487	83	462
d__Eukaryota;p__Apicomplexa;c__Conoidasida;o__Eucoccidiorida;f__Sarcocystidae;g__Sarcocystis;s__Sarcocystis elongata	0	0	0	28	251	0	0	0
d__Eukaryota;p__Apicomplexa;c__Conoidasida;o__Eucoccidiorida;f__Sarcocystidae;g__Sarcocystis;s__Sarcocystis hirsuta	1701	596	646	662	2972	1449	3655	902
d__Eukaryota;p__Apicomplexa;c__Conoidasida;o__Eucoccidiorida;f__Sarcocystidae;g__Sarcocystis;s__Sarcocystis fusiformis	4	15	6	28	0	5	0	24
d__Eukaryota;p__Apicomplexa;c__Conoidasida;o__Eucoccidiorida;f__Cryptosporidiidae;g__Cryptosporidium;s__Cryptosporidium meleagridis	2003	1278	2036	1044	1596	2004	333	1704
d__Eukaryota;p__Apicomplexa;c__Conoidasida;o__Eucoccidiorida;f__Cryptosporidiidae;g__Cryptosporidium;s__Cryptosporidium baileyi	0	0	0	0	0	0	0	51
d__Eukaryota;p__Apicomplexa;c__Conoidasida;o__Eucoccidiorida;f__Cryptosporidiidae;g__Cryptosporidium;s__Cryptosporidium andersoni	0	0	0	0	0	9	25	10
d__Eukaryota;p__Porifera;c__Calcarea;o__Leucosolenida;f__Grantiidae;g__Aphroceras;s__Aphroceras sp. WAM PS0399	0	15	19	36	21	22	0	45
d__Eukaryota;p__Porifera;c__Calcarea;o__Leucosolenida;f__Grantiidae;g__Synute;s__Synute pulchella	0	0	0	11	16	0	8	0
d__Eukaryota;p__Porifera;c__Calcarea;o__Leucosolenida;f__Heteropiidae;g__Syconessa;s__Syconessa panicula	27	24	20	0	46	0	0	0
d__Eukaryota;p__Porifera;c__Demospongiae;o__Spongillida;f__Spongillidae;g__Ephydatia;s__Ephydatia fluviatilis	0	0	0	27	0	0	0	0
d__Eukaryota;p__Porifera;c__Demospongiae;o__Poecilosclerida;f__Mycalidae;g__Mycale;s__Mycale sp. 1 LG-2013	0	0	0	0	0	0	33	0
d__Eukaryota;p__Porifera;c__Demospongiae;o__Tetractinellida;f__Geodiidae;g__Geodia;s__Geodia sp. JAM-2013	0	0	7	0	21	0	0	0
d__Eukaryota;p__Porifera;c__Demospongiae;o__Suberitida;f__Suberitidae;g__Prosuberites;s__Prosuberites laughlini	84	0	88	0	28	49	0	20
d__Eukaryota;p__Porifera;c__Demospongiae;o__Axinellida;f__Axinellidae;g__Phakellia;s__Phakellia tropicalis	57	0	0	0	0	0	0	0
d__Eukaryota;p__Annelida;c__Polychaeta;o__Spionida;f__Spionidae;g__Dispio;s__Dispio remanei	0	0	0	15	0	0	0	0
d__Eukaryota;p__Annelida;c__Polychaeta;o__Phyllodocida;f__Pholoidae;g__Laubierpholoe;s__Laubierpholoe sp. A BCG-2017	17	0	0	0	0	0	0	0
d__Eukaryota;p__Annelida;c__Polychaeta;o__Phyllodocida;f__Tomopteridae;g__Tomopteris;s__Tomopteris sp. TOMOP_M01	12	7	0	0	0	8	0	2
d__Eukaryota;p__Annelida;c__Polychaeta;o__Phyllodocida;f__Nereididae;g__Platynereis;s__Platynereis dumerilii	0	0	5	0	0	0	0	0
d__Eukaryota;p__Annelida;c__Clitellata;o__Tubificida;f__Naididae;g__Tubifex;s__Tubifex tubifex	0	38	0	76	110	2	73	61
d__Eukaryota;p__Annelida;c__Clitellata;o__Tubificida;f__Naididae;g__Limnodrilus;s__Limnodrilus hoffmeisteri	501	38	931	532	213	236	44	16
d__Eukaryota;p__Chordata;c__Ascidiacea;o__Stolidobranchia;f__Styelidae;g__Styela;s__Styela clava	0	0	20	0	0	0	0	0
d__Eukaryota;p__Arthropoda;c__Pycnogonida;o__Pantopoda;f__Callipallenidae;g__Austropallene;s__Austropallene cornigera	21	0	11	0	0	0	27	0
d__Eukaryota;p__Arthropoda;c__Pycnogonida;o__Pantopoda;f__Ammotheidae;g__Achelia;s__Achelia assimilis	165	26	67	22	28	276	0	83
d__Eukaryota;p__Arthropoda;c__Pycnogonida;o__Pantopoda;f__Nymphonidae;g__Nymphon;s__Nymphon gracile	0	0	0	0	12	0	0	24
d__Eukaryota;p__Arthropoda;c__Ostracoda;o__Podocopida;f__Trachyleberididae;g__Pistocythereis;s__Pistocythereis sp. QY-2003	0	0	0	0	0	0	0	11
d__Eukaryota;p__Arthropoda;c__Hexanauplia;o__Cyclopoida;f__Cyclopidae;g__Macrocyclops;s__Macrocyclops albidus	0	16	7	22	50	0	0	12
d__Eukaryota;p__Arthropoda;c__Hexanauplia;o__Cyclopoida;f__Oithonidae;g__Oithona;s__Oithona sp. Roadstead of Brest	191	216	113	290	309	208	79	294
d__Eukaryota;p__Arthropoda;c__Hexanauplia;o__Harpacticoida;f__Harpacticidae;g__Zausodes;s__Zausodes arenicolus	485	2163	407	1055	1591	2164	880	2897
d__Eukaryota;p__Arthropoda;c__Hexanauplia;o__Poecilostomatoida;f__Corycaeidae;g__Corycaeus;s__Corycaeus affinis	0	0	0	0	13	0	0	0
d__Eukaryota;p__Arthropoda;c__Hexanauplia;o__Poecilostomatoida;f__Oncaeidae;g__Oncaea;s__Oncaea sp. Roadstead of Brest	3	3	13	8	4	9	0	9
d__Eukaryota;p__Arthropoda;c__Hexanauplia;o__Poecilostomatoida;f__Oncaeidae;g__Triconia;s__Triconia hawii	0	0	0	155	0	0	105	142
d__Eukaryota;p__Arthropoda;c__Hexanauplia;o__Calanoida;f__Acartiidae;g__Acartia;s__Acartia omorii	256	17	30	65	0	11	44	62
d__Eukaryota;p__Arthropoda;c__Hexanauplia;o__Calanoida;f__Acartiidae;g__Acartia;s__Acartia tonsa	222	276	160	256	254	359	316	421
d__Eukaryota;p__Arthropoda;c__Hexanauplia;o__Calanoida;f__Paracalanidae;g__Paracalanus;s__Paracalanus sp. Roadstead of Brest	80	20	102	38	102	0	0	9
d__Eukaryota;p__Arthropoda;c__Hexanauplia;o__Calanoida;f__Pseudodiaptomidae;g__Pseudodiaptomus;s__Pseudodiaptomus marinus	285	1542	461	1940	513	473	2012	1478
d__Eukaryota;p__Arthropoda;c__Hexanauplia;o__Calanoida;f__Metridinidae;g__Pleuromamma;s__Pleuromamma robusta	120	92	53	55	205	140	10	396
d__Eukaryota;p__Arthropoda;c__Thecostraca;o__Balanomorpha;f__Chthamalidae;g__Chthamalus;s__Chthamalus challengeri	0	0	0	0	0	0	21	0
d__Eukaryota;p__Arthropoda;c__Malacostraca;o__Amphipoda;f__Anisogammaridae;g__Eogammarus;s__Eogammarus oclairi	5	0	4	0	0	0	0	0
d__Eukaryota;p__Arthropoda;c__Malacostraca;o__Euphausiacea;f__Euphausiidae;g__Meganyctiphanes;s__Meganyctiphanes norvegica	0	80	7	44	31	33	6	67
d__Eukaryota;p__Arthropoda;c__Malacostraca;o__Decapoda;f__Acidopsidae;g__Acidops;s__Acidops fimbriatus	0	0	0	0	12	0	12	0
d__Eukaryota;p__Arthropoda;c__Malacostraca;o__Decapoda;f__Palaemonidae;g__Palaemon;s__Palaemon elegans	0	0	0	0	11	0	0	0
d__Eukaryota;p__Nemertea;c__Palaeonemertea;o__Archinemertea;f__Cephalotrichidae;g__Cephalothrix;s__Cephalothrix sp. 1 AM-2014	37	0	0	0	50	0	0	0
d__Eukaryota;p__Mollusca;c__Gastropoda;o__Siphonariida;f__Siphonariidae;g__Siphonaria;s__Siphonaria japonica	0	5	0	0	81	0	0	0
d__Eukaryota;p__Mollusca;c__Gastropoda;o__Littorinimorpha;f__Hydrobiidae;g__Pyrgulopsis;s__Pyrgulopsis kolobensis	0	12	20	23	28	0	30	23
d__Eukaryota;p__Mollusca;c__Bivalvia;o__Pectinida;f__Pectinidae;g__Azumapecten;s__Azumapecten farreri	0	0	36	0	0	0	0	0
d__Eukaryota;p__Mollusca;c__Bivalvia;o__Lucinida;f__Lucinidae;g__Lucinoma;s__Lucinoma aequizonata	0	4	0	4	114	0	0	3
d__Eukaryota;p__Mollusca;c__Bivalvia;o__Ostreida;f__Ostreidae;g__Crassostrea;s__Crassostrea rivularis	52	46	273	29	281	0	22	43
d__Eukaryota;p__Mollusca;c__Bivalvia;o__Cardiida;f__Scrobiculariidae;g__Scrobicularia;s__Scrobicularia plana	4	0	11	31	30	0	3	5
d__Eukaryota;p__Mollusca;c__Bivalvia;o__Mytilida;f__Mytilidae;g__Perna;s__Perna viridis	0	3	9	0	0	0	6	0
d__Eukaryota;p__Mollusca;c__Bivalvia;o__Mytilida;f__Mytilidae;g__Gregariella;s__Gregariella coarctata	0	0	13	0	0	0	0	0
d__Eukaryota;p__Mollusca;c__Bivalvia;o__Venerida;f__Mactridae;g__Mactra;s__Mactra corallina	0	0	7	0	17	0	0	0
d__Eukaryota;p__Mollusca;c__Bivalvia;o__Venerida;f__Cyrenidae;g__Corbicula;s__Corbicula sp. form C U1	37	62	106	11	75	0	3	9
d__Eukaryota;p__Cercozoa;c__Imbricatea;o__Thaumatomonadida;f__Thaumatomastigidae;g__Thaumatomastix;s__Thaumatomastix sp. 1 JMS-2012	326	1330	526	1075	781	648	88	947
d__Eukaryota;p__Bryozoa;c__Gymnolaemata;o__Cheilostomatida;f__Steginoporellidae;g__Steginoporella;s__Steginoporella truncata	0	12	0	0	0	0	0	0
d__Eukaryota;p__Bryozoa;c__Gymnolaemata;o__Cheilostomatida;f__Calloporidae;g__Callopora;s__Callopora sp. XJ-2008	0	0	0	0	0	10	0	6
d__Eukaryota;p__Bryozoa;c__Gymnolaemata;o__Cheilostomatida;f__Flustridae;g__Aplousina;s__Aplousina laevigata	3	0	0	0	0	0	0	0
d__Eukaryota;p__Bryozoa;c__Gymnolaemata;o__Cheilostomatida;f__Onychocellidae;g__Onychocella;s__Onychocella sp. XJ-2008	0	16	0	0	0	0	0	0
d__Eukaryota;p__Ciliophora;c__Oligohymenophorea;o__Philasterida;f__Philasteridae;g__Miamiensis;s__Miamiensis avidus	12	13	28	41	55	30	7	65
d__Eukaryota;p__Ciliophora;c__Oligohymenophorea;o__Peniculida;f__Parameciidae;g__Paramecium;s__Paramecium caudatum	7486	6534	5145	8221	7248	4970	13249	5869
d__Eukaryota;p__Ciliophora;c__Oligohymenophorea;o__Mobilida;f__Trichodinidae;g__Trichodina;s__Trichodina hypsilepis	493	184	580	310	173	265	343	125
d__Eukaryota;p__Ciliophora;c__Colpodea;o__Colpodida;f__Colpodidae;g__Colpoda;s__Colpoda steini	667	380	946	512	528	293	845	342
d__Eukaryota;p__Ciliophora;c__Spirotrichea;o__Choreotrichida;f__Strobilidiidae;g__Rimostrombidium;s__Rimostrombidium humile	15	10	12	0	0	0	0	0
d__Eukaryota;p__Ciliophora;c__Spirotrichea;o__Sporadotrichida;f__Oxytrichidae;g__Tetmemena;s__Tetmemena sp. Y1	1007	2980	690	2430	3675	757	1844	3060
d__Eukaryota;p__Ciliophora;c__Litostomatea;o__Cyclotrichida;f__Mesodiniidae;g__Mesodinium;s__Mesodinium rubrum	1564	191	302	70	836	601	37	303
d__Eukaryota;p__Ciliophora;c__Heterotrichea;o__Heterotrichida;f__Climacostomidae;g__Climacostomum;s__Climacostomum virens	0	0	6	0	141	3	6	47
d__Eukaryota;p__Ciliophora;c__Heterotrichea;o__Heterotrichida;f__Fabreidae;g__Fabrea;s__Fabrea salina	116	88	6	129	43	55	21	98
d__Eukaryota;p__Ciliophora;c__Heterotrichea;o__Heterotrichida;f__Peritromidae;g__Peritromus;s__Peritromus kahli	29	5	0	7	25	41	0	16
d__Eukaryota;p__Ciliophora;c__Heterotrichea;o__Heterotrichida;f__Stentoridae;g__Condylostentor;s__Condylostentor auriculatus	44	118	77	125	30	89	44	145
d__Eukaryota;p__Ciliophora;c__Heterotrichea;o__Heterotrichida;f__Condylostomatidae;g__Condylostomides;s__Condylostomides sp. NMF-2015	0	0	0	5	192	0	38	0
d__Eukaryota;p__Ciliophora;c__Heterotrichea;o__Heterotrichida;f__Condylostomatidae;g__Condylostoma;s__Condylostoma sp. SUAS-2014	0	3	0	0	0	0	0	0
d__Eukaryota;p__Nematoda;c__Enoplea;o__Dorylaimida;f__Longidoridae;g__Longidorus;s__Longidorus helveticus	0	0	8	0	0	0	0	0
d__Eukaryota;p__Nematoda;c__Chromadorea;o__Strongylida;f__Chabertiidae;g__Cloacina;s__Cloacina dirce	4	0	15	0	0	0	6	0
d__Eukaryota;p__Euglenozoa;c__Kinetoplastea;o__Trypanosomatida;f__Trypanosomatidae;g__Trypanosoma;s__Trypanosoma congolense	0	0	0	0	0	4	7	0
d__Eukaryota;p__Euglenozoa;c__Kinetoplastea;o__Trypanosomatida;f__Trypanosomatidae;g__Leishmania;s__Leishmania martiniquensis	0	0	0	3	0	0	0	0
d__Eukaryota;p__Rotifera;c__Eurotatoria;o__Ploima;f__Notommatidae;g__Taphrocampa;s__Taphrocampa selenura	0	0	4	0	3	0	6	0
d__Eukaryota;p__Chaetognatha;c__Sagittoidea;o__Aphragmophora;f__Sagittidae;g__Flaccisagitta;s__Flaccisagitta enflata	0	0	0	0	10	0	69	0
d__Eukaryota;p__Rotifera;c__Eurotatoria;o__Ploima;f__Brachionidae;g__Brachionus;s__Brachionus calyciflorus	0	8	0	0	0	0	0	0

## Sheet: fish
index	1	5	8	12	14	16	17	18
d__Eukaryota;p__Chordata;c__Actinopteri;o__Gobiiformes;f__Gobiidae;g__Acanthogobius;s__Acanthogobius hasta	0	0	0	0	33	0	0	65
d__Eukaryota;p__Chordata;c__Actinopteri;o__Gobiiformes;f__Gobiidae;g__Acanthogobius;s__Acanthogobius luridus	0	0	179	0	0	2	0	0
d__Eukaryota;p__Chordata;c__Actinopteri;o__Gobiiformes;f__Gobiidae;g__Acentrogobius;s__Acentrogobius virgatulus	1	1	2	375	0	462	7	170
d__Eukaryota;p__Chordata;c__Actinopteri;o__Gobiiformes;f__Gobiidae;g__Amblychaeturichthys;s__Amblychaeturichthys hexanema	138	179	113	547	14	6	11	377
d__Eukaryota;p__Chordata;c__Actinopteri;o__Uranoscopiformes;f__Ammodytidae;g__Ammodytes;s__Ammodytes japonicus	0	0	0	0	0	1	0	429
d__Eukaryota;p__Chordata;c__Actinopteri;o__Labriformes;f__Labridae;g__Anampses;s__Anampses geographicus	8	0	0	0	0	0	0	0
d__Eukaryota;p__Chordata;c__Actinopteri;o__Anguilliformes;f__Anguillidae;g__Anguilla;s__Anguilla bicolor	0	42	1	0	0	0	0	0
d__Eukaryota;p__Chordata;c__Actinopteri;o__Anguilliformes;f__Anguillidae;g__Anguilla;s__Anguilla labiata	0	2	0	0	0	0	0	0
d__Eukaryota;p__Chordata;c__Actinopteri;o__Gobiiformes;f__Gobiidae;g__Awaous;s__Awaous ocellaris	1	0	0	0	0	0	0	1
d__Eukaryota;p__Chordata;c__Actinopteri;o__Acropomatiformes;f__Banjosidae;g__Banjos;s__Banjos banjos	0	0	0	0	7	0	15	0
d__Eukaryota;p__Chordata;c__Actinopteri;o__Syngnathiformes;f__Callionymidae;g__Callionymus;s__Callionymus valenciennei	1	2	158	472	3	1347	0	13
d__Eukaryota;p__Chordata;c__Actinopteri;o__Carangiformes;f__Carangidae;g__Caranx;s__Caranx ignobilis	0	370	157	7	0	5	0	260
d__Eukaryota;p__Chordata;c__Actinopteri;o__Perciformes;f__Serranidae;g__Cephalopholis;s__Cephalopholis igarashiensis	5	3	1	0	0	0	0	0
d__Eukaryota;p__Chordata;c__Actinopteri;o__Gobiiformes;f__Gobiidae;g__Chaeturichthys;s__Chaeturichthys stigmatias	0	0	0	0	60	0	6	0
d__Eukaryota;p__Chordata;c__Actinopteri;o__Anabantiformes;f__Channidae;g__Channa;s__Channa marulius	0	4	3	1	0	0	0	0
d__Eukaryota;p__Chordata;c__Actinopteri;o__Perciformes;f__Triglidae;g__Chelidonichthys;s__Chelidonichthys spinosus	1	79	0	3	38	0	119	62
d__Eukaryota;p__Chordata;c__Actinopteri;o__Gadiformes;f__Macrouridae;g__Coelorinchus;s__Coelorinchus hubbsi	6	8	7	5	0	7	0	17
d__Eukaryota;p__Chordata;c__Actinopteri;o__Clupeiformes;f__Engraulidae;g__Coilia;s__Coilia mystus	0	0	0	0	0	0	6	0
d__Eukaryota;p__Chordata;c__Actinopteri;o__Perciformes;f__Cottidae;g__Cottus;s__Cottus hangiongensis	0	1	0	0	0	0	0	1
d__Eukaryota;p__Chordata;c__Actinopteri;o__Pleuronectiformes;f__Cynoglossidae;g__Cynoglossus;s__Cynoglossus lighti	0	0	0	0	3	0	0	0
d__Eukaryota;p__Chordata;c__Actinopteri;o__Cypriniformes;f__Cyprinidae;g__Cyprinus;s__Cyprinus carpio	472	1131	1699	1427	25	12830	8	1133
d__Eukaryota;p__Chordata;c__Actinopteri;o__Zeiformes;f__Parazenidae;g__Cyttopsis;s__Cyttopsis cypho	0	0	0	0	8	0	4	0
d__Eukaryota;p__Chordata;c__Actinopteri;o__Clupeiformes;f__Engraulidae;g__Engraulis;s__Engraulis japonicus	0	0	0	0	2	0	1	1
d__Eukaryota;p__Chordata;c__Chondrichthyes;o__Squaliformes;f__Etmopteridae;g__Etmopterus;s__Etmopterus brachyurus	1	1	0	0	0	0	0	0
d__Eukaryota;p__Chordata;c__Actinopteri;o__Gobiiformes;f__Gobiidae;g__Eviota;s__Eviota prasina	50	39	23	32	0	52	0	21
d__Eukaryota;p__Chordata;c__Actinopteri;o__Gadiformes;f__Macrouridae;g__Gadomus;s__Gadomus colletti	3	281	72	144	0	4	0	60
d__Eukaryota;p__Chordata;c__Actinopteri;o__Centrarchiformes;f__Girellidae;g__Girella;s__Girella punctata	0	0	0	0	2	0	0	0
d__Eukaryota;p__Chordata;c__Actinopteri;o__Carangiformes;f__Carangidae;g__Gnathanodon;s__Gnathanodon speciosus	0	0	0	0	2	0	0	3
d__Eukaryota;p__Chordata;c__Actinopteri;o__Perciformes;f__Serranidae;g__Gracila;s__Gracila albomarginata	0	0	0	379	0	479	0	1
d__Eukaryota;p__Chordata;c__Actinopteri;o__Gobiiformes;f__Gobiidae;g__Gymnogobius;s__Gymnogobius macrognathos	0	0	0	0	0	0	2	0
d__Eukaryota;p__Chordata;c__Actinopteri;o__Labriformes;f__Labridae;g__Halichoeres;s__Halichoeres richmondi	0	57	0	0	0	0	0	0
d__Eukaryota;p__Chordata;c__Actinopteri;o__Aulopiformes;f__Synodontidae;g__Harpadon;s__Harpadon nehereus	0	0	0	0	0	0	17	0
d__Eukaryota;p__Chordata;c__Actinopteri;o__Chaetodontiformes;f__Chaetodontidae;g__Heniochus;s__Heniochus acuminatus	0	0	0	0	0	0	0	4
d__Eukaryota;p__Chordata;c__Actinopteri;o__Perciformes;f__Hexagrammidae;g__Hexagrammos;s__Hexagrammos agrammus	0	0	225	5	0	1	0	0
d__Eukaryota;p__Chordata;c__Actinopteri;o__Clupeiformes;f__Clupeidae;g__Konosirus;s__Konosirus punctatus	436	491	112	2894	35	4285	152	1570
d__Eukaryota;p__Chordata;c__Actinopteri;o__Blenniiformes;f__Blenniidae;g__Laiphognathus;s__Laiphognathus longispinis	0	4	0	0	0	0	0	0
d__Eukaryota;p__Chordata;c__Actinopteri;o__Myctophiformes;f__Myctophidae;g__Lampanyctus;s__Lampanyctus jordani	6	20	6	7	0	1	0	4
d__Eukaryota;p__Chordata;c__Actinopteri;o__Lophiiformes;f__Lophiidae;g__Lophius;s__Lophius litulon	0	0	0	0	11	0	0	0
d__Eukaryota;p__Chordata;c__Actinopteri;o__Perciformes;f__Zoarcidae;g__Lycozoarces;s__Lycozoarces regani	0	0	0	0	0	0	0	2
d__Eukaryota;p__Chordata;c__Actinopteri;o__Acanthuriformes;f__Acanthuridae;g__Naso;s__Naso unicornis	0	180	2	328	0	0	0	0
d__Eukaryota;p__Chordata;c__Actinopteri;o__Holocentriformes;f__Holocentridae;g__Neoniphon;s__Neoniphon argenteus	1	0	0	1	0	0	0	0
d__Eukaryota;p__Chordata;c__Actinopteri;o__Blenniiformes;f__Tripterygiidae;g__Norfolkia;s__Norfolkia brachylepis	0	0	0	0	0	0	10	0
d__Eukaryota;p__Chordata;c__Actinopteri;o__Gobiiformes;f__Gobiidae;g__Odontamblyopus;s__Odontamblyopus lacepedii	0	0	0	0	4	0	1	0
d__Eukaryota;p__Chordata;c__Actinopteri;o__Blenniiformes;f__Blenniidae;g__Omobranchus;s__Omobranchus elegans	71	8	14	33	0	8	0	5
d__Eukaryota;p__Chordata;c__Actinopteri;o__Blenniiformes;f__Blenniidae;g__Omobranchus;s__Omobranchus fasciolatoceps	1	7	0	1	0	3	0	0
d__Eukaryota;p__Chordata;c__Actinopteri;o__Blenniiformes;f__Blenniidae;g__Omobranchus;s__Omobranchus loxozonus	635	616	535	1300	0	288	0	455
d__Eukaryota;p__Chordata;c__Actinopteri;o__Blenniiformes;f__Blenniidae;g__Omobranchus;s__Omobranchus punctatus	0	1	1	2	0	1	0	0
d__Eukaryota;p__Chordata;c__Actinopteri;o__Scombriformes;f__Stromateidae;g__Pampus;s__Pampus argenteus	0	0	0	0	0	0	19	0
d__Eukaryota;p__Chordata;c__Actinopteri;o__Uranoscopiformes;f__Pinguipedidae;g__Parapercis;s__Parapercis pulchella	0	0	0	4	0	0	0	0
d__Eukaryota;p__Chordata;c__Actinopteri;o__Gobiiformes;f__Gobiidae;g__Paratrypauchen;s__Paratrypauchen microcephalus	81	134	0	0	3	1	0	47
d__Eukaryota;p__Chordata;c__Actinopteri;o__Centrarchiformes;f__Terapontidae;g__Pelates;s__Pelates quadrilineatus	1	0	1	0	0	0	0	0
d__Eukaryota;p__Chordata;c__Actinopteri;o__Perciformes;f__Pholidae;g__Pholis;s__Pholis fangi	181	54	0	0	8	0	0	45
d__Eukaryota;p__Chordata;c__Actinopteri;o__Mugiliformes;f__Mugilidae;g__Planiliza;s__Planiliza alata	9	2	5	2	0	1	0	5
d__Eukaryota;p__Chordata;c__Actinopteri;o__Mugiliformes;f__Mugilidae;g__Planiliza;s__Planiliza haematocheilus	14795	4474	13564	2832	21486	3679	31571	10243
d__Eukaryota;p__Chordata;c__Actinopteri;o__Mugiliformes;f__Mugilidae;g__Planiliza;s__Planiliza subviridis	2	4	4	0	0	0	0	0
d__Eukaryota;p__Chordata;c__Actinopteri;o__Perciformes;f__Platycephalidae;g__Platycephalus;s__Platycephalus indicus	0	0	0	0	3	0	3	0
d__Eukaryota;p__Chordata;c__Actinopteri;o__Perciformes;f__Hexagrammidae;g__Pleurogrammus;s__Pleurogrammus azonus	153	0	65	3	0	1	0	0
d__Eukaryota;p__Chordata;c__Actinopteri;o__Gobiiformes;f__Gobiidae;g__Redigobius;s__Redigobius bikolanus	78	111	72	137	0	147	0	119
d__Eukaryota;p__Chordata;c__Actinopteri;o__Lampriformes;f__Regalecidae;g__Regalecus;s__Regalecus glesne	0	0	0	0	0	0	2	0
d__Eukaryota;p__Chordata;c__Actinopteri;o__Lampriformes;f__Regalecidae;g__Regalecus;s__Regalecus russelii	0	0	0	0	7976	0	8231	0
d__Eukaryota;p__Chordata;c__Actinopteri;o__Cypriniformes;f__Acheilognathidae;g__Rhodeus;s__Rhodeus atremius	19	25	208	47	0	13	0	101
d__Eukaryota;p__Chordata;c__Actinopteri;o__Clupeiformes;f__Clupeidae;g__Sardinella;s__Sardinella zunasi	0	0	0	507	0	1	0	0
d__Eukaryota;p__Chordata;c__Actinopteri;o__Aulopiformes;f__Synodontidae;g__Saurida;s__Saurida macrolepis	1	0	0	1	0	1	0	1
d__Eukaryota;p__Chordata;c__Actinopteri;o__Spariformes;f__Nemipteridae;g__Scolopsis;s__Scolopsis xenochroa	0	0	0	0	0	0	1	0
d__Eukaryota;p__Chordata;c__Actinopteri;o__Perciformes;f__Sebastidae;g__Sebastes;s__Sebastes pachycephalus	0	223	1	0	0	0	0	0
d__Eukaryota;p__Chordata;c__Actinopteri;o__Clupeiformes;f__Engraulidae;g__Setipinna;s__Setipinna taty	12	704	11	16	59	4	31	14
d__Eukaryota;p__Chordata;c__Actinopteri;o__Syngnathiformes;f__Syngnathidae;g__Syngnathus;s__Syngnathus louisianae	0	0	0	0	2	0	0	0
d__Eukaryota;p__Chordata;c__Actinopteri;o__Perciformes;f__Cottidae;g__Taurulus;s__Taurulus bubalis	17	5	0	0	0	0	0	8
d__Eukaryota;p__Chordata;c__Actinopteri;o__Centrarchiformes;f__Terapontidae;g__Terapon;s__Terapon theraps	4	0	0	0	0	0	0	0
d__Eukaryota;p__Chordata;c__Actinopteri;o__Clupeiformes;f__Engraulidae;g__Thryssa;s__Thryssa kammalensis	0	0	0	0	1	0	11	0
d__Eukaryota;p__Chordata;c__Actinopteri;o__Perciformes;f__Trichodontidae;g__Trichodon;s__Trichodon trichodon	0	0	0	0	0	59	0	4
d__Eukaryota;p__Chordata;c__Actinopteri;o__Gobiiformes;f__Gobiidae;g__Tridentiger;s__Tridentiger barbatus	1982	4130	861	1022	2855	1509	6	781
d__Eukaryota;p__Chordata;c__Actinopteri;o__Gobiiformes;f__Gobiidae;g__Tridentiger;s__Tridentiger bifasciatus	0	2	0	0	0	0	0	49
d__Eukaryota;p__Chordata;c__Actinopteri;o__Gobiiformes;f__Gobiidae;g__Tridentiger;s__Tridentiger nudicervicus	0	0	0	0	5	0	0	0
d__Eukaryota;p__Chordata;c__Actinopteri;o__Gobiiformes;f__Gobiidae;g__Tridentiger;s__Tridentiger trigonocephalus	0	175	2	475	16	1	0	1
d__Eukaryota;p__Chordata;c__Actinopteri;o__Perciformes;f__Zoarcidae;g__Zoarchias;s__Zoarchias neglectus	2	2	1	3	0	1	0	5
