# Supplementary material for: Marine Ranching Systems Exhibit Higher Multi-Trophic Biodiversity: Evidence from Three Ranching Areas
Source: Int J Mol Sci. 2026 Feb 2;27(3):1483. doi: 10.3390/ijms27031483 (PMC12897680; doi:10.3390/ijms27031483)
Supplement: Supplementary file 1 [file ijms-27-01483-s001.zip › Supplementary Files/Table S2.xlsx]

## Sheet: phytoplankton
index	Z28	Z31	Z32	Z36	Z37	Z29	Z30	Z33	Z34	Z35
d__Eukaryota;p__Bacillariophyta;c__Coscinodiscophyceae;o__Stephanodiscales;f__Stephanodiscaceae;g__Cyclotella;s__Cyclotella sp.	1882	5209	9499	4840	8208	12454	7397	6947	6986	13612
d__Eukaryota;p__Chlorophyta;c__Mamiellophyceae;o__Mamiellales;f__Mamiellaceae;g__Micromonas;s__Micromonas pusilla	1343	2485	5353	3334	3858	3781	8294	6447	7157	7876
d__Eukaryota;p__Bacillariophyta;c__Coscinodiscophyceae;o__Thalassiosirales;f__Thalassiosiraceae;g__Thalassiosira;s__Thalassiosira angulata	370	4857	985	5462	1620	1791	3592	3306	4228	5307
d__Eukaryota;p__Chlorophyta;c__Chlorodendrophyceae;o__Chlorodendrales;f__Chlorodendraceae;g__Tetraselmis;s__Tetraselmis sp. M8	34	329	770	750	1872	3660	5735	3912	2188	2150
d__Eukaryota;p__Bacillariophyta;c__Coscinodiscophyceae;o__Thalassiosirales;f__Skeletonemataceae;g__Skeletonema;s__Skeletonema tropicum	136	1056	459	929	519	1735	4400	1629	1595	4969
d__Eukaryota;p__Chlorophyta;c__Mamiellophyceae;o__Mamiellales;f__Bathycoccaceae;g__Bathycoccus;s__Bathycoccus prasinos	45	812	1149	998	856	658	3269	1722	2708	1903
d__Eukaryota;p__Bacillariophyta;c__Coscinodiscophyceae;o__Stephanodiscales;f__Stephanodiscaceae;g__Cyclotella;s__Cyclotella cf. comensis	0	1917	708	1778	1393	1078	1888	2299	2220	3147
d__Eukaryota;p__Chlorophyta;c__Ulvophyceae;o__Oltmannsiellopsidales;f__Oltmannsiellopsidaceae;g__Oltmannsiellopsis;s__Oltmannsiellopsis viridis	638	858	910	537	1225	511	2763	1020	2409	1815
d__Eukaryota;p__Chlorophyta;c__Trebouxiophyceae;o__Prasiolales;f__Stichococcaceae;g__Stichococcus;s__Stichococcus sp. RCC1055	12	754	408	851	543	354	2488	891	2953	1308
d__Eukaryota;p__Chlorophyta;c__Mamiellophyceae;o__Mamiellales;f__Bathycoccaceae;g__Ostreococcus;s__Ostreococcus sp. lucimarinus	2380	710	1220	808	862	396	3117	1285	3183	1858
d__Eukaryota;p__Chlorophyta;c__Chlorophyceae;o__Chlorosarcinales;f__Chlorosarcinaceae;g__Chlorosarcinopsis;s__Chlorosarcinopsis sp. XLD-T-3	0	396	670	309	806	320	1709	552	1474	1053
d__Eukaryota;p__Bacillariophyta;c__Coscinodiscophyceae;o__Chaetocerotales;f__Chaetocerotaceae;g__Chaetoceros;s__Chaetoceros sp. Va7D2	1591	456	668	303	388	758	413	453	756	857
d__Eukaryota;p__Bacillariophyta;c__Coscinodiscophyceae;o__Thalassiosirales;f__Thalassiosiraceae;g__Thalassiosira;s__Thalassiosira rotula	0	625	254	661	547	475	975	721	982	978
d__Eukaryota;p__Chlorophyta;c__Pyramimonadophyceae;o__Pyramimonadales;f__Pyramimonadaceae;g__Pyramimonas;s__Pyramimonas sp. RCC4805	0	295	505	650	706	813	449	764	442	694
d__Eukaryota;p__Chlorophyta;c__Mamiellophyceae;o__Mamiellales;f__Bathycoccaceae;g__Ostreococcus;s__Ostreococcus sp. RCC1120	0	150	193	484	422	125	847	598	765	393
d__Eukaryota;p__Bacillariophyta;c__Coscinodiscophyceae;o__Paraliales;f__Paraliaceae;g__Paralia;s__Paralia longispina	0	67	1376	136	694	703	130	359	190	67
d__Eukaryota;p__Bacillariophyta;c__Coscinodiscophyceae;o__Thalassiosirales;f__Thalassiosiraceae;g__Thalassiosira;s__Thalassiosira sp.	0	1475	654	1652	915	804	1430	1485	1663	1731
d__Eukaryota;p__Bacillariophyta;c__Coscinodiscophyceae;o__Thalassiosirales;f__Skeletonemataceae;g__Skeletonema;s__Skeletonema marinoi	553	567	151	425	224	493	504	362	301	525
d__Eukaryota;p__Bacillariophyta;c__Mediophyceae;o__Eupodiscales;f__Odontellaceae;g__Odontella;s__Odontella aurita	0	5	2	0	0	2488	0	0	0	135
d__Eukaryota;p__Bacillariophyta;c__Coscinodiscophyceae;o__Thalassiosirales;f__Thalassiosiraceae;g__Thalassiosira;s__Thalassiosira sp. A11 LG-2014	122	512	183	542	136	195	112	221	283	202
d__Eukaryota;p__Rhodophyta;c__Florideophyceae;o__Ceramiales;f__Spyridiaceae;g__Spyridia;s__Spyridia filamentosa	6	342	411	498	635	521	198	279	274	254
d__Eukaryota;p__Bacillariophyta;c__Coscinodiscophyceae;o__Thalassiosirales;f__Thalassiosiraceae;g__Thalassiosira;s__Thalassiosira tenera	0	233	243	231	340	142	162	131	412	273
d__Eukaryota;p__Bacillariophyta;c__Mediophyceae;o__Cymatosirales;f__Cymatosiraceae;g__Minutocellus;s__Minutocellus sp. RCC4809	133	156	125	141	73	249	452	107	321	476
d__Eukaryota;p__Bacillariophyta;c__Bacillariophyceae;o__Naviculales;f__Naviculaceae;g__Navicula;s__Navicula sp. D08_051	172	258	494	484	473	438	314	260	512	501
d__Eukaryota;p__Chlorophyta;c__Nephroselmidophyceae;o__Nephroselmidales;f__Nephroselmidaceae;g__Nephroselmis;s__Nephroselmis pyriformis	108	56	48	71	68	153	279	259	198	234
d__Eukaryota;p__Chlorophyta;c__Pyramimonadophyceae;o__Pyramimonadales;f__Pyramimonadaceae;g__Pyramimonas;s__Pyramimonas sp. RCC2500	6	45	61	58	304	174	187	328	175	121
d__Eukaryota;p__Bacillariophyta;c__Coscinodiscophyceae;o__Thalassiosirales;f__Thalassiosiraceae;g__Thalassiosira;s__Thalassiosira cf. hispida IAL-2014a	0	72	262	62	260	216	75	103	130	220
d__Eukaryota;p__Bacillariophyta;c__Bacillariophyceae;o__Bacillariales;f__Bacillariaceae;g__Psammodictyon;s__Psammodictyon panduriforme	0	406	32	429	109	51	35	14	259	70
d__Eukaryota;p__Bacillariophyta;c__Coscinodiscophyceae;o__Chaetocerotales;f__Chaetocerotaceae;g__Chaetoceros;s__Chaetoceros calcitrans	0	101	155	67	111	268	64	67	93	259
d__Eukaryota;p__Bacillariophyta;c__Bacillariophyceae;o__Bacillariales;f__Bacillariaceae;g__Nitzschia;s__Nitzschia sp. RCC4855	0	109	0	34	40	47	194	22	345	142
d__Eukaryota;p__Bacillariophyta;c__Mediophyceae;o__Cymatosirales;f__Cymatosiraceae;g__Extubocellulus;s__Extubocellulus cupola	874	0	0	13	0	4	0	4	0	0
d__Eukaryota;p__Chlorophyta;c__Mamiellophyceae;o__Mamiellales;f__Mamiellaceae;g__Mantoniella;s__Mantoniella sp. MNURFJ08	5	73	70	119	90	51	237	265	203	176
d__Eukaryota;p__Bacillariophyta;c__Bacillariophyceae;o__Bacillariales;f__Bacillariaceae;g__Tryblionella;s__Tryblionella calida	0	89	20	93	49	57	115	55	186	120
d__Eukaryota;p__Bacillariophyta;c__Bacillariophyceae;o__Bacillariales;f__Bacillariaceae;g__Cylindrotheca;s__Cylindrotheca closterium	0	280	234	242	291	124	67	56	173	243
d__Eukaryota;p__Chlorophyta;c__Pyramimonadophyceae;o__Pyramimonadales;f__Pyramimonadaceae;g__Pyramimonas;s__Pyramimonas sp. RCC2503	2136	61	60	40	31	74	18	40	99	71
d__Eukaryota;p__Bacillariophyta;c__Fragilariophyceae;o__Fragilariales;f__Fragilariaceae;g__Asterionellopsis;s__Asterionellopsis glacialis	0	42	78	69	157	130	185	108	136	241
d__Eukaryota;p__Chlorophyta;c__Pyramimonadophyceae;o__Pyramimonadales;f__Pyramimonadaceae;g__Pyramimonas;s__Pyramimonas sp. RCC1870	2	124	124	246	183	207	125	169	96	168
d__Eukaryota;p__Bacillariophyta;c__Bacillariophyceae;o__Bacillariales;f__Bacillariaceae;g__Nitzschia;s__Nitzschia cf. neglecta	0	40	33	42	54	28	7	83	98	69
d__Eukaryota;p__Bacillariophyta;c__Bacillariophyceae;o__Naviculales;f__Phaeodactylaceae;g__Phaeodactylum;s__Phaeodactylum tricornutum	0	18	87	22	68	41	47	49	41	36
d__Eukaryota;p__Bacillariophyta;c__Coscinodiscophyceae;o__Rhizosoleniales;f__Rhizosoleniaceae;g__Guinardia;s__Guinardia striata	0	50	107	51	67	211	85	86	53	36
d__Eukaryota;p__Bacillariophyta;c__Mediophyceae;o__Hemiaulales;f__Hemiaulaceae;g__Eucampia;s__Eucampia zodiacus	0	11	75	4	65	64	5	38	26	16
d__Eukaryota;p__Bacillariophyta;c__Coscinodiscophyceae;o__Melosirales;f__Melosiraceae;g__Melosira;s__Melosira moniliformis	0	11	82	54	76	126	39	22	29	152
d__Eukaryota;p__Chlorophyta;c__Trebouxiophyceae;o__Chlorellales;f__Chlorellaceae;g__Nannochloris;s__Nannochloris sp. CKM	0	46	28	33	43	91	138	57	121	114
d__Eukaryota;p__Bacillariophyta;c__Mediophyceae;o__Cymatosirales;f__Cymatosiraceae;g__Plagiogrammopsis;s__Plagiogrammopsis sp. TN-2014	6	8	31	4	48	93	0	4	0	68
d__Eukaryota;p__Bacillariophyta;c__Coscinodiscophyceae;o__Coscinodiscales;f__Coscinodiscaceae;g__Coscinodiscus;s__Coscinodiscus sp. 35 LG-2014	0	100	57	28	58	0	0	0	0	5
d__Eukaryota;p__Chlorophyta;c__Ulvophyceae;o__Trentepohliales;f__Trentepohliaceae;g__Trentepohlia;s__Trentepohlia sp. TreFl59	3	19	90	27	73	69	16	18	11	54
d__Eukaryota;p__Bacillariophyta;c__Bacillariophyceae;o__Bacillariales;f__Bacillariaceae;g__Pseudo-nitzschia;s__Pseudo-nitzschia americana	0	17	0	18	11	33	7	20	9	47
d__Eukaryota;p__Bacillariophyta;c__Coscinodiscophyceae;o__Chaetocerotales;f__Chaetocerotaceae;g__Chaetoceros;s__Chaetoceros sp. 19 LG-2014	0	21	0	25	0	22	37	15	14	25
d__Eukaryota;p__Chlorophyta;c__Pyramimonadophyceae;o__Pyramimonadales;f__Pyramimonadaceae;g__Pyramimonas;s__Pyramimonas propulsa	0	9	121	5	80	20	0	21	5	24
d__Eukaryota;p__Bacillariophyta;c__Bacillariophyceae;o__Naviculales;f__Pleurosigmataceae;g__Pleurosigma;s__Pleurosigma strigosum	0	13	30	12	52	0	25	14	19	3
d__Eukaryota;p__Bacillariophyta;c__Fragilariophyceae;o__Thalassionemales;f__Thalassionemataceae;g__Thalassionema;s__Thalassionema nitzschioides	0	0	59	4	33	6	14	3	15	12
d__Eukaryota;p__Bacillariophyta;c__Mediophyceae;o__Hemiaulales;f__Bellerocheaceae;g__Bellerochea;s__Bellerochea sp. mbrc1	0	35	77	26	60	36	22	23	12	30
d__Eukaryota;p__Bacillariophyta;c__Coscinodiscophyceae;o__Chaetocerotales;f__Chaetocerotaceae;g__Chaetoceros;s__Chaetoceros sp. NB1_9	0	0	9	12	17	29	0	12	27	35
d__Eukaryota;p__Bacillariophyta;c__Coscinodiscophyceae;o__Chaetocerotales;f__Chaetocerotaceae;g__Chaetoceros;s__Chaetoceros laevisporus	95	10	0	0	0	16	0	0	0	0
d__Eukaryota;p__Bacillariophyta;c__Coscinodiscophyceae;o__Thalassiosirales;f__Thalassiosiraceae;g__Thalassiosira;s__Thalassiosira pseudonana	0	36	0	24	0	0	39	0	12	8
d__Eukaryota;p__Bacillariophyta;c__Bacillariophyceae;o__Naviculales;f__Naviculaceae;g__Navicula;s__Navicula symmetrica	0	23	19	35	19	3	0	0	7	14
d__Eukaryota;p__Bacillariophyta;c__Mediophyceae;o__Cymatosirales;f__Cymatosiraceae;g__Minutocellus;s__Minutocellus sp. RCC4472	0	0	15	17	21	0	16	16	14	5
d__Eukaryota;p__Bacillariophyta;c__Coscinodiscophyceae;o__Chaetocerotales;f__Chaetocerotaceae;g__Chaetoceros;s__Chaetoceros decipiens	28	7	31	13	17	48	24	6	0	22
d__Eukaryota;p__Chlorophyta;c__Chlorodendrophyceae;o__Chlorodendrales;f__Chlorodendraceae;g__Tetraselmis;s__Tetraselmis sp. RCC235	0	0	8	19	0	21	14	20	9	29
d__Eukaryota;p__Bacillariophyta;c__Coscinodiscophyceae;o__Thalassiosirales;f__Thalassiosiraceae;g__Conticribra;s__Conticribra weissflogii	0	16	10	27	0	0	16	15	2	27
d__Eukaryota;p__Bacillariophyta;c__Fragilariophyceae;o__Fragilariales;f__Fragilariaceae;g__Diatoma;s__Diatoma tenuis	0	5	25	0	15	12	47	14	17	12
d__Eukaryota;p__Chlorophyta;c__Trebouxiophyceae;o__Chlorellales;f__Chlorellaceae;g__Chlorella;s__Chlorella sorokiniana	0	0	0	0	0	12	19	9	24	13
d__Eukaryota;p__Bacillariophyta;c__Bacillariophyceae;o__Naviculales;f__Pinnulariaceae;g__Pinnularia;s__Pinnularia borealis complex sp.	0	0	0	0	0	0	0	0	33	0
d__Eukaryota;p__Bacillariophyta;c__Bacillariophyceae;o__Naviculales;f__Pinnulariaceae;g__Pinnularia;s__Pinnularia sp. NE-P10	0	0	12	0	10	8	0	0	0	0
d__Eukaryota;p__Chlorophyta;c__Chlorophyceae;o__Chaetophorales;f__Schizomeridaceae;g__Schizomeris;s__Schizomeris leibleinii	0	0	0	0	6	14	6	0	0	0
d__Eukaryota;p__Bacillariophyta;c__Coscinodiscophyceae;o__Coscinodiscales;f__Coscinodiscaceae;g__Palmerina;s__Palmerina hardmaniana	0	0	11	4	7	20	20	11	12	25
d__Eukaryota;p__Bacillariophyta;c__Bacillariophyceae;o__Naviculales;f__Naviculaceae;g__Navicula;s__Navicula veneta	0	0	0	0	0	0	21	0	0	0
d__Eukaryota;p__Bacillariophyta;c__Coscinodiscophyceae;o__Rhizosoleniales;f__Rhizosoleniaceae;g__Guinardia;s__Guinardia sp. RCC4799	0	2	15	0	35	0	0	11	0	0
d__Eukaryota;p__Bacillariophyta;c__Bacillariophyceae;o__Naviculales;f__Sellaphoraceae;g__Sellaphora;s__Sellaphora sp. DM-MEX040	0	0	0	9	0	0	0	14	0	0
d__Eukaryota;p__Chlorophyta;c__Trebouxiophyceae;o__Chlorellales;f__Chlorellaceae;g__Graesiella;s__Graesiella emersonii	0	0	0	0	10	0	9	0	0	0
d__Eukaryota;p__Bacillariophyta;c__Bacillariophyceae;o__Bacillariales;f__Bacillariaceae;g__Nitzschia;s__Nitzschia longissima	0	0	0	0	0	0	0	8	18	4
d__Eukaryota;p__Bacillariophyta;c__Mediophyceae;o__Cymatosirales;f__Cymatosiraceae;g__Minutocellus;s__Minutocellus sp. RCC1863	0	16	0	0	5	0	0	0	0	0
d__Eukaryota;p__Bacillariophyta;c__Bacillariophyceae;o__Bacillariales;f__Bacillariaceae;g__Pseudo-nitzschia;s__Pseudo-nitzschia sp. A2ni	0	4	13	0	0	0	0	0	0	0
d__Eukaryota;p__Bacillariophyta;c__Bacillariophyceae;o__Naviculales;f__Pinnulariaceae;g__Pinnularia;s__Pinnularia divergens	0	0	0	5	6	2	0	3	2	0
d__Eukaryota;p__Chlorophyta;c__Trebouxiophyceae;o__Chlorellales;f__Chlorellaceae;g__Chlorella;s__Chlorella stigmatophora	12	7	0	0	5	0	0	0	0	0
d__Eukaryota;p__Bacillariophyta;c__Mediophyceae;o__Lithodesmiales;f__Lithodesmiaceae;g__Helicotheca;s__Helicotheca tamesis	0	2	12	3	6	0	0	9	0	0
d__Eukaryota;p__Chlorophyta;c__Mamiellophyceae;o__Dolichomastigales;f__Dolichomastigaceae;g__Dolichomastix;s__Dolichomastix tenuilepis	0	13	19	0	8	0	0	2	6	0
d__Eukaryota;p__Bacillariophyta;c__Mediophyceae;o__Lithodesmiales;f__Lithodesmiaceae;g__Lithodesmium;s__Lithodesmium variabile	0	0	0	0	0	3	0	0	0	7
d__Eukaryota;p__Chlorophyta;c__Chlorophyceae;o__Chlorosarcinales;f__Chlorosarcinaceae;g__Chlorosarcinopsis;s__Chlorosarcinopsis sp. XLD-B-6	0	0	0	0	10	0	0	0	0	0
d__Eukaryota;p__Chlorophyta;c__Picocystophyceae;o__Picocystales;f__Picocystaceae;g__Picocystis;s__Picocystis salinarum	0	0	0	10	0	0	0	0	0	0
d__Eukaryota;p__Bacillariophyta;c__Coscinodiscophyceae;o__Thalassiosirales;f__Thalassiosiraceae;g__Thalassiosira;s__Thalassiosira sp. RCC4666	0	0	0	0	0	0	0	0	0	9
d__Eukaryota;p__Chlorophyta;c__Mamiellophyceae;o__Mamiellales;f__Bathycoccaceae;g__Ostreococcus;s__Ostreococcus sp. cult-3	0	0	0	0	3	0	0	8	0	0
d__Eukaryota;p__Chlorophyta;c__Trebouxiophyceae;o__Chlorellales;f__Chlorellaceae;g__Chlorella;s__Chlorella sp. RCC396	0	0	5	0	0	0	0	0	8	0
d__Eukaryota;p__Bacillariophyta;c__Bacillariophyceae;o__Bacillariales;f__Bacillariaceae;g__Cylindrotheca;s__Cylindrotheca sp. RCC4823	0	0	6	0	0	0	0	3	0	4
d__Eukaryota;p__Bacillariophyta;c__Coscinodiscophyceae;o__Thalassiosirales;f__Thalassiosiraceae;g__Thalassiosira;s__Thalassiosira sp. NB1_1	0	0	0	0	0	0	0	0	0	7
d__Eukaryota;p__Bacillariophyta;c__Mediophyceae;o__Cymatosirales;f__Cymatosiraceae;g__Minutocellus;s__Minutocellus sp. RCC1954	0	0	0	7	0	0	0	0	0	0
d__Eukaryota;p__Chlorophyta;c__Chlorodendrophyceae;o__Chlorodendrales;f__Chlorodendraceae;g__Tetraselmis;s__Tetraselmis sp. KUBS13	0	0	0	7	0	0	0	0	0	5
d__Eukaryota;p__Chlorophyta;c__Chlorophyceae;o__Sphaeropleales;f__Scenedesmaceae;g__Desmodesmus;s__Desmodesmus costato-granulatus	0	0	0	0	0	0	0	7	0	0
d__Eukaryota;p__Chlorophyta;c__Chlorophyceae;o__Sphaeropleales;f__Scenedesmaceae;g__Desmodesmus;s__Desmodesmus subspicatus	0	3	0	0	7	0	0	0	0	0
d__Eukaryota;p__Chlorophyta;c__Chlorophyceae;o__Sphaeropleales;f__Selenastraceae;g__Selenastrum;s__Selenastrum sp. LU21	0	0	0	0	0	0	4	3	0	0
d__Eukaryota;p__Bacillariophyta;c__Coscinodiscophyceae;o__Stephanodiscales;f__Stephanodiscaceae;g__Cyclotella;s__Cyclotella sp. MBTD-CMFRI-S044	0	6	0	5	8	0	0	0	0	3
d__Eukaryota;p__Bacillariophyta;c__Coscinodiscophyceae;o__Stephanodiscales;f__Stephanodiscaceae;g__Cyclotella;s__Cyclotella sp. RCC1865	0	0	0	3	0	0	0	15	0	0
d__Eukaryota;p__Chlorophyta;c__Chlorodendrophyceae;o__Chlorodendrales;f__Chlorodendraceae;g__Tetraselmis;s__Tetraselmis sp. NKG400013	0	0	0	0	0	0	6	0	0	0
d__Eukaryota;p__Chlorophyta;c__Trebouxiophyceae;o__Chlorellales;f__Chlorellaceae;g__Chlorella;s__Chlorella sp. ind-29	0	0	0	0	0	0	0	0	6	0
d__Eukaryota;p__Bacillariophyta;c__Coscinodiscophyceae;o__Chaetocerotales;f__Chaetocerotaceae;g__Chaetoceros;s__Chaetoceros sp. RCC4816	0	0	0	0	0	0	0	0	0	5
d__Eukaryota;p__Bacillariophyta;c__Coscinodiscophyceae;o__Thalassiosirales;f__Lauderiaceae;g__Lauderia;s__Lauderia sp.	0	0	0	0	0	0	0	0	0	5
d__Eukaryota;p__Bacillariophyta;c__Coscinodiscophyceae;o__Thalassiosirales;f__Thalassiosiraceae;g__Minidiscus;s__Minidiscus sp. RCC4665	0	0	0	7	0	0	0	0	0	7
d__Eukaryota;p__Bacillariophyta;c__Coscinodiscophyceae;o__Thalassiosirales;f__Thalassiosiraceae;g__Thalassiosira;s__Thalassiosira sp. RCC4583	0	0	0	0	0	4	0	0	0	5
d__Eukaryota;p__Chlorophyta;c__Chlorodendrophyceae;o__Chlorodendrales;f__Chlorodendraceae;g__Tetraselmis;s__Tetraselmis sp. RCC1761	0	0	0	0	0	4	3	5	0	0
d__Eukaryota;p__Chlorophyta;c__Chlorodendrophyceae;o__Chlorodendrales;f__Chlorodendraceae;g__Tetraselmis;s__Tetraselmis sp. Wits NV25	0	0	5	0	0	0	0	0	0	0
d__Eukaryota;p__Chlorophyta;c__Chlorophyceae;o__Sphaeropleales;f__Selenastraceae;g__Kirchneriella;s__Kirchneriella lunaris	0	4	0	0	0	0	0	0	5	0
d__Eukaryota;p__Chlorophyta;c__Trebouxiophyceae;o__Chlorellales;f__Chlorellaceae;g__Chlorella;s__Chlorella sp. RCC533	0	0	3	0	0	0	0	0	2	0
d__Eukaryota;p__Bacillariophyta;c__Bacillariophyceae;o__Bacillariales;f__Bacillariaceae;g__Nitzschia;s__Nitzschia aff. dubiiformis NE-2015	0	0	0	0	0	0	0	0	4	0
d__Eukaryota;p__Bacillariophyta;c__Bacillariophyceae;o__Bacillariales;f__Bacillariaceae;g__Nitzschia;s__Nitzschia balcanica	0	0	0	0	0	0	0	4	0	0
d__Eukaryota;p__Bacillariophyta;c__Coscinodiscophyceae;o__Thalassiosirales;f__Skeletonemataceae;g__Skeletonema;s__Skeletonema sp. RCC4817	0	0	0	0	0	4	0	0	0	0
d__Eukaryota;p__Bacillariophyta;c__Fragilariophyceae;o__Fragilariales;f__Fragilariaceae;g__Fragilaria;s__Fragilaria pectinalis	0	0	4	0	0	0	0	0	0	0
d__Eukaryota;p__Chlorophyta;c__Chlorophyceae;o__Chlorosarcinales;f__Chlorosarcinaceae;g__Neochlorosarcina;s__Neochlorosarcina sp. WJT66VFNP5	0	0	0	0	4	0	0	0	0	0
d__Eukaryota;p__Chlorophyta;c__Chlorophyceae;o__Sphaeropleales;f__Scenedesmaceae;g__Scenedesmus;s__Scenedesmus sp. LU4	0	0	0	0	0	0	0	0	0	4
d__Eukaryota;p__Chlorophyta;c__Trebouxiophyceae;o__Chlorellales;f__Chlorellaceae;g__Chlorella;s__Chlorella vulgaris	0	0	0	0	0	0	0	4	0	0
d__Eukaryota;p__Bacillariophyta;c__Bacillariophyceae;o__Cymbellales;f__Cymbellaceae;g__Encyonopsis;s__Encyonopsis sp.	0	0	0	3	0	0	0	0	0	0
d__Eukaryota;p__Bacillariophyta;c__Bacillariophyceae;o__Mastogloiales;f__Achnanthaceae;g__Achnanthes;s__Achnanthes inflata	0	0	0	0	0	3	0	0	0	0
d__Eukaryota;p__Bacillariophyta;c__Bacillariophyceae;o__Surirellales;f__Surirellaceae;g__Surirella;s__Surirella ovalis	0	0	0	0	0	0	0	0	3	0
d__Eukaryota;p__Bacillariophyta;c__Coscinodiscophyceae;o__Chaetocerotales;f__Chaetocerotaceae;g__Chaetoceros;s__Chaetoceros gelidus	0	0	0	0	3	0	0	0	0	0
d__Eukaryota;p__Bacillariophyta;c__Coscinodiscophyceae;o__Chaetocerotales;f__Chaetocerotaceae;g__Chaetoceros;s__Chaetoceros neogracilis	0	0	0	0	3	0	0	0	0	0
d__Eukaryota;p__Bacillariophyta;c__Coscinodiscophyceae;o__Coscinodiscales;f__Hemidiscaceae;g__Actinocyclus;s__Actinocyclus sp. (in: diatoms)	0	0	0	0	0	3	0	0	3	0
d__Eukaryota;p__Bacillariophyta;c__Coscinodiscophyceae;o__Thalassiosirales;f__Skeletonemataceae;g__Skeletonema;s__Skeletonema sp. RCC1866	0	0	0	0	0	0	0	0	3	0
d__Eukaryota;p__Bacillariophyta;c__Coscinodiscophyceae;o__Thalassiosirales;f__Skeletonemataceae;g__Skeletonema;s__Skeletonema sp. RCC1873	0	0	0	0	0	3	3	0	0	0
d__Eukaryota;p__Bacillariophyta;c__Mediophyceae;o__Biddulphiales;f__Biddulphiaceae;g__Biddulphia;s__Biddulphia biddulphiana	0	0	3	0	0	0	0	0	0	0
d__Eukaryota;p__Chlorophyta;c__Chlorophyceae;o__Sphaeropleales;f__Scenedesmaceae;g__Enallax;s__Enallax costatus	0	0	0	3	0	0	0	0	0	0
d__Eukaryota;p__Chlorophyta;c__Chloropicophyceae;o__Chloropicales;f__Chloropicaceae;g__Chloroparvula;s__Chloroparvula pacifica	0	0	0	0	3	0	0	0	0	0
d__Eukaryota;p__Bacillariophyta;c__Bacillariophyceae;o__Bacillariales;f__Bacillariaceae;g__Nitzschia;s__Nitzschia sp. MACC11	0	0	0	2	0	0	0	0	0	0
d__Eukaryota;p__Bacillariophyta;c__Bacillariophyceae;o__Naviculales;f__Naviculaceae;g__Caloneis;s__Caloneis fontinalis	0	0	0	0	2	0	0	0	0	0
d__Eukaryota;p__Bacillariophyta;c__Coscinodiscophyceae;o__Chaetocerotales;f__Attheyaceae;g__Attheya;s__Attheya decora	0	0	0	2	0	0	0	0	0	0
d__Eukaryota;p__Bacillariophyta;c__Coscinodiscophyceae;o__Thalassiosirales;f__Skeletonemataceae;g__Skeletonema;s__Skeletonema sp. RCC 4651	0	0	0	0	0	0	2	0	0	0
d__Eukaryota;p__Bacillariophyta;c__Coscinodiscophyceae;o__Thalassiosirales;f__Thalassiosiraceae;g__Thalassiosira;s__Thalassiosira sp. RCC4840	0	0	0	0	0	0	0	0	0	2
d__Eukaryota;p__Bacillariophyta;c__Fragilariophyceae;o__Fragilariales;f__Fragilariaceae;g__Asterionella;s__Asterionella formosa	0	0	0	2	0	0	0	0	0	0
d__Eukaryota;p__Chlorophyta;c__Mamiellophyceae;o__Mamiellales;f__Bathycoccaceae;g__Ostreococcus;s__Ostreococcus sp. cult-18	0	0	0	0	0	0	0	0	0	2
d__Eukaryota;p__Rhodophyta;c__Stylonematophyceae;o__Stylonematales;f__Stylonemataceae;g__Stylonema;s__Stylonema sp. RCC2964	0	0	0	0	2	0	0	0	0	0
d__Eukaryota;p__Bacillariophyta;c__Coscinodiscophyceae;o__Thalassiosirales;f__Thalassiosiraceae;g__Stephanocyclus;s__Stephanocyclus meneghinianus	3154	2258	3000	1529	1385	3714	2610	1808	2118	3691
d__Eukaryota;p__Bacillariophyta;c__Coscinodiscophyceae;o__Thalassiosirales;f__Skeletonemataceae;g__Skeletonema;s__Skeletonema sp. RCC4819	1178	2251	742	1676	702	2361	4369	1986	2727	4188
d__Eukaryota;p__Chlorophyta;c__Trebouxiophyceae;o__Chlorellales;f__Chlorellaceae;g__Chlorella;s__Chlorella thermophila	1715	1392	2017	828	1413	1124	2657	1292	2279	1566
d__Eukaryota;p__Bacillariophyta;c__Coscinodiscophyceae;o__Thalassiosirales;f__Thalassiosiraceae;g__Minidiscus;s__Minidiscus sp. RCC4807	1461	4250	1463	3813	1597	1439	2482	2992	3627	3039
d__Eukaryota;p__Chlorophyta;c__Ulvophyceae;o__Ulotrichales;f__Gomontiaceae;g__Collinsiella;s__Collinsiella tuberculata	864	1151	1793	1343	1318	1572	670	1531	880	428
d__Eukaryota;p__Chlorophyta;c__Mamiellophyceae;o__Mamiellales;f__Mamiellaceae;g__Mantoniella;s__Mantoniella squamata	1374	1290	2078	1415	1136	1026	3443	2203	2551	1963
d__Eukaryota;p__Bacillariophyta;c__Coscinodiscophyceae;o__Thalassiosirales;f__Thalassiosiraceae;g__Minidiscus;s__Minidiscus sp. RCC4810	246	640	243	469	222	299	529	423	529	606
d__Eukaryota;p__Bacillariophyta;c__Bacillariophyceae;o__Naviculales;f__Stauroneidaceae;g__Craticula;s__Craticula accomoda	81	67	757	66	217	481	94	253	63	38
d__Eukaryota;p__Bacillariophyta;c__Bacillariophyceae;o__Bacillariales;f__Bacillariaceae;g__Pseudo-nitzschia;s__Pseudo-nitzschia calliantha	83	88	86	76	55	163	157	73	157	198
d__Eukaryota;p__Bacillariophyta;c__Coscinodiscophyceae;o__Thalassiosirales;f__Thalassiosiraceae;g__Thalassiosira;s__Thalassiosira sp. RCC4792	84	101	91	135	70	374	86	72	198	224
d__Eukaryota;p__Chlorophyta;c__Mamiellophyceae;o__Dolichomastigales;f__Crustomastigaceae;g__Crustomastix;s__Crustomastix stigmatica	0	21	0	32	16	66	80	83	67	52
d__Eukaryota;p__Bacillariophyta;c__Bacillariophyceae;o__Bacillariales;f__Bacillariaceae;g__Cylindrotheca;s__Cylindrotheca sp. RCC4822	77	78	58	56	79	69	114	110	216	155
d__Eukaryota;p__Bacillariophyta;c__Bacillariophyceae;o__Mastogloiales;f__Achnanthaceae;g__Achnanthes;s__Achnanthes sp. CCAC 2681 B	0	44	26	28	31	43	28	54	50	26
d__Eukaryota;p__Bacillariophyta;c__Coscinodiscophyceae;o__Coscinodiscales;f__Coscinodiscaceae;g__Coscinodiscus;s__Coscinodiscus radiatus	18	80	61	0	40	20	21	10	0	17
d__Eukaryota;p__Rhodophyta;c__Bangiophyceae;o__Porphyridiales;f__Porphyridiaceae;g__Porphyridium;s__Porphyridium sp. ex foraminifera MH-2008	0	12	19	0	10	42	0	0	0	16
d__Eukaryota;p__Bacillariophyta;c__Coscinodiscophyceae;o__Leptocylindrales;f__Leptocylindraceae;g__Leptocylindrus;s__Leptocylindrus convexus	3	0	5	8	15	0	7	0	9	6
d__Eukaryota;p__Bacillariophyta;c__Bacillariophyceae;o__Cymbellales;f__Gomphonemataceae;g__Gomphonema;s__Gomphonema parvulum	0	16	0	0	0	0	0	0	12	0
d__Eukaryota;p__Bacillariophyta;c__Fragilariophyceae;o__Licmophorales;f__Ulnariaceae;g__Ctenophora;s__Ctenophora sp. (in: diatoms)	4	0	0	0	0	0	0	0	0	15
d__Eukaryota;p__Bacillariophyta;c__Bacillariophyceae;o__Cocconeidales;f__Cocconeidaceae;g__Cocconeis;s__Cocconeis placentula	0	0	0	0	0	0	6	0	0	0
d__Eukaryota;p__Streptophyta;c__Klebsormidiophyceae;o__Klebsormidiales;f__Klebsormidiaceae;g__Klebsormidium;s__Klebsormidium sp. 1 AS-2014	0	5	0	0	20	0	0	7	0	6
d__Eukaryota;p__Prasinodermophyta;c__Prasinodermophyceae;o__Prasinodermales;f__Prasinodermaceae;g__Prasinoderma;s__Prasinoderma sp. RCC907	0	0	0	0	0	8	0	0	0	0

## Sheet: invertebrate
index	Z28	Z31	Z32	Z36	Z37	Z29	Z30	Z33	Z34	Z35
d__Eukaryota;p__Cnidaria;c__Anthozoa;o__Actiniaria;f__Actinodendronidae;g__Megalactis;s__Megalactis sp. MRG-2006	39778	17793	16505	10313	13730	17669	12191	15266	14554	13347
d__Eukaryota;p__Cnidaria;c__Anthozoa;o__Actiniaria;f__Actiniidae;g__Anthopleura;s__Anthopleura ballii	7663	7355	5479	14117	9341	7674	4268	7606	5145	5779
d__Eukaryota;p__Mollusca;c__Bivalvia;o__Ostreida;f__Ostreidae;g__Crassostrea;s__Crassostrea gigas	0	81	47	165	5854	2	0	2	33	8
d__Eukaryota;p__Chordata;c__Ascidiacea;o__Stolidobranchia;f__Molgulidae;g__Molgula;s__Molgula manhattensis	0	50	921	28	2381	42	819	673	844	136
d__Eukaryota;p__Porifera;c__Demospongiae;o__Bubarida;f__Dictyonellidae;g__Scopalina;s__Scopalina blanensis	861	395	620	396	510	1685	401	453	518	1372
d__Eukaryota;p__Apicomplexa;c__Conoidasida;o__Eucoccidiorida;f__Adeleidae;g__Adelina;s__Adelina sp. SH-2015	1140	174	861	253	826	554	600	969	323	502
d__Eukaryota;p__Cnidaria;c__Hydrozoa;o__Leptothecata;f__Blackfordiidae;g__Blackfordia;s__Blackfordia virginica	0	17	309	66	2388	152	32	151	176	229
d__Eukaryota;p__Arthropoda;c__Hexanauplia;o__Cyclopoida;f__Oithonidae;g__Oithona;s__Oithona davisae	0	174	1136	210	477	80	133	153	31	117
d__Eukaryota;p__Porifera;c__Demospongiae;o__Clionaida;f__Spirastrellidae;g__Diplastrella;s__Diplastrella megastellata	0	520	100	0	1417	12	14	7	20	14
d__Eukaryota;p__Apicomplexa;c__Aconoidasida;o__Piroplasmida;f__Theileriidae;g__Rangelia;s__Rangelia vitalii	123	85	211	76	111	89	459	141	527	317
d__Eukaryota;p__Ciliophora;c__Spirotrichea;o__Urostylida;f__Urostylidae;g__Paruroleptus;s__Paruroleptus sp. LAH-2003	0	16	90	56	157	116	131	416	41	81
d__Eukaryota;p__Ciliophora;c__Oligohymenophorea;o__Philasterida;f__Orchitophryidae;g__Metanophrys;s__Metanophrys sinensis	0	43	45	99	101	16	85	320	125	4
d__Eukaryota;p__Apicomplexa;c__Aconoidasida;o__Piroplasmida;f__Babesiidae;g__Babesia;s__Babesia sp.	0	84	247	127	152	563	122	141	238	427
d__Eukaryota;p__Cnidaria;c__Hydrozoa;o__Leptothecata;f__Obeliidae;g__Laomedea;s__Laomedea angulata	52	0	698	0	0	146	0	0	0	157
d__Eukaryota;p__Echinodermata;c__Holothuroidea;o__Apodida;f__Synaptidae;g__Oestergrenia;s__Oestergrenia digitata	0	0	110	0	314	0	0	7	28	0
d__Eukaryota;p__Mollusca;c__Bivalvia;o__Pectinida;f__Pectinidae;g__Patinopecten;s__Patinopecten caurinus	0	121	20	37	310	72	2	0	14	0
d__Eukaryota;p__Bryozoa;c__Gymnolaemata;o__Ctenostomatida;f__Vesiculariidae;g__Amathia;s__Amathia imbricata	0	13	14	58	124	63	285	0	184	99
d__Eukaryota;p__Ciliophora;c__Spirotrichea;o__Sporadotrichida;f__Halteriidae;g__Halteria;s__Halteria sp. bTS2	0	93	118	272	33	57	149	218	252	93
d__Eukaryota;p__Arthropoda;c__Hexanauplia;o__Siphonostomatoida;f__Caligidae;g__Caligus;s__Caligus undulatus	0	88	93	120	53	21	30	14	32	26
d__Eukaryota;p__Ciliophora;c__Spirotrichea;o__Urostylida;f__Holostichidae;g__Anteholosticha;s__Anteholosticha gracilis	0	7	3	16	31	94	65	54	27	111
d__Eukaryota;p__Cnidaria;c__Anthozoa;o__Actiniaria;f__Actiniidae;g__Anemonia;s__Anemonia viridis	0	13	0	0	0	107	48	14	26	97
d__Eukaryota;p__Platyhelminthes;c__Rhabditophora;o__Polycladida;f__Callioplanidae;g__Pseudostylochus;s__Pseudostylochus obsuculus	0	0	50	171	3	0	0	0	58	22
d__Eukaryota;p__Apicomplexa;c__Aconoidasida;o__Piroplasmida;f__Babesiidae;g__Babesia;s__Babesia sp. AZ	0	18	39	26	43	0	74	10	22	47
d__Eukaryota;p__Nematoda;c__Enoplea;o__Enoplida;f__Leptosomatidae;g__Deontostoma;s__Deontostoma magnificum	0	236	12	0	0	0	0	0	4	0
d__Eukaryota;p__Apicomplexa;c__Aconoidasida;o__Piroplasmida;f__Babesiidae;g__Babesia;s__Babesia cf. divergens	12	18	142	24	143	17	49	49	77	128
d__Eukaryota;p__Porifera;c__Demospongiae;o__Haplosclerida;f__Chalinidae;g__Haliclona;s__Haliclona oculata	0	0	34	0	33	0	36	0	120	16
d__Eukaryota;p__Apicomplexa;c__Conoidasida;o__Eucoccidiorida;f__Cryptosporidiidae;g__Cryptosporidium;s__Cryptosporidium sp. piscine genotype 2	0	27	16	19	49	35	11	0	3	49
d__Eukaryota;p__Cnidaria;c__Scyphozoa;o__Semaeostomeae;f__Ulmaridae;g__Aurelia;s__Aurelia sp. YL-2022	0	0	0	184	0	9	0	0	0	0
d__Eukaryota;p__Apicomplexa;c__Conoidasida;o__Eucoccidiorida;f__Sarcocystidae;g__Sarcocystis;s__Sarcocystis sp. ZH-2016	0	4	44	13	14	7	19	18	3	15
d__Eukaryota;p__Mollusca;c__Bivalvia;o__Venerida;f__Veneridae;g__Paphia;s__Paphia malabarica	0	6	18	138	0	9	0	0	0	0
d__Eukaryota;p__Cnidaria;c__Hydrozoa;o__Anthoathecata;f__Tubulariidae;g__Tubularia;s__Tubularia indivisa	0	12	13	14	20	0	25	4	20	13
d__Eukaryota;p__Ciliophora;c__Oligohymenophorea;o__Philasterida;f__Orchitophryidae;g__Mesanophrys;s__Mesanophrys sp.	0	0	74	2	9	6	0	19	0	8
d__Eukaryota;p__Apicomplexa;c__Aconoidasida;o__Piroplasmida;f__Theileriidae;g__Theileria;s__Theileria sp. 19	0	30	19	14	32	0	9	0	89	0
d__Eukaryota;p__Apicomplexa;c__Conoidasida;o__Eugregarinorida;f__Lecudinidae;g__Lankesteria;s__Lankesteria didemni	0	15	25	17	19	21	15	12	26	42
d__Eukaryota;p__Annelida;c__Polychaeta;o__Sabellida;f__Serpulidae;g__Hydroides;s__Hydroides panamensis	0	5	12	0	0	46	0	0	0	0
d__Eukaryota;p__Chordata;c__Thaliacea;o__Doliolida;f__Doliolidae;g__Doliolum;s__Doliolum nationalis	0	0	59	0	0	4	3	8	0	0
d__Eukaryota;p__Apicomplexa;c__Aconoidasida;o__Piroplasmida;f__Babesiidae;g__Babesia;s__Babesia microti	0	0	15	0	28	0	0	0	0	10
d__Eukaryota;p__Apicomplexa;c__Conoidasida;o__Eugregarinorida;f__Gregarinidae;g__Gregarina;s__Gregarina polymorpha	0	0	0	91	0	0	0	0	0	0
d__Eukaryota;p__Mollusca;c__Bivalvia;o__Cardiida;f__Tellinidae;g__Macomangulus;s__Macomangulus tenuis	0	0	0	48	0	0	0	0	0	0
d__Eukaryota;p__Apicomplexa;c__Conoidasida;o__Eucoccidiorida;f__Sarcocystidae;g__Toxoplasma;s__Toxoplasma gondii	0	0	6	0	37	0	8	8	7	0
d__Eukaryota;p__Mollusca;c__Bivalvia;o__Myida;f__Xylophagaidae;g__Abditoconus;s__Abditoconus brava	0	22	0	0	0	0	0	17	0	4
d__Eukaryota;p__Ciliophora;c__Heterotrichea;o__Heterotrichida;f__Spirostomidae;g__Spirostomum;s__Spirostomum sp. bLdG1	0	3	11	3	0	0	5	7	6	20
d__Eukaryota;p__Arthropoda;c__Hexanauplia;o__Calanoida;f__Centropagidae;g__Centropages;s__Centropages typicus	0	8	93	0	0	0	20	0	0	0
d__Eukaryota;p__Ciliophora;c__Phyllopharyngea;o__Endogenida;f__Tokophryidae;g__Pelagacineta;s__Pelagacineta hebensis	0	10	21	0	16	0	0	2	2	0
d__Eukaryota;p__Apicomplexa;c__Conoidasida;o__Eucoccidiorida;f__Cryptosporidiidae;g__Cryptosporidium;s__Cryptosporidium parvum	40	84	131	82	144	132	111	146	73	19
d__Eukaryota;p__Apicomplexa;c__Aconoidasida;o__Piroplasmida;f__Babesiidae;g__Babesia;s__Babesia bigemina	0	0	126	0	29	32	23	52	33	0
d__Eukaryota;p__Ciliophora;c__Colpodea;o__Colpodida;f__Colpodidae;g__Colpoda;s__Colpoda sp. RR	0	0	11	5	19	0	9	0	9	6
d__Eukaryota;p__Ciliophora;c__Oligohymenophorea;o__Sessilida;f__Zoothamniidae;g__Zoothamnium;s__Zoothamnium sp.	0	4	31	0	16	0	0	3	0	0
d__Eukaryota;p__Porifera;c__Demospongiae;o__Axinellida;f__Axinellidae;g__Axinella;s__Axinella sp. ITN-001	0	0	31	0	0	0	0	0	0	0
d__Eukaryota;p__Cnidaria;c__Anthozoa;o__Malacalcyonacea;f__Isididae;g__Notisis;s__Notisis elongata	0	0	0	16	17	4	0	0	4	3
d__Eukaryota;p__Apicomplexa;c__Conoidasida;o__Eucoccidiorida;f__Eimeriidae;g__Eimeria;s__Eimeria sp. BT2	0	0	0	0	0	0	0	11	13	0
d__Eukaryota;p__Mollusca;c__Gastropoda;o__Stylommatophora;f__Helicarionidae;g__Ovachlamys;s__Ovachlamys fulgens	0	0	0	0	0	0	0	0	23	0
d__Eukaryota;p__Annelida;c__Polychaeta;o__Sabellida;f__Serpulidae;g__Hydroides;s__Hydroides brachyacantha	0	0	0	0	15	0	0	0	7	0
d__Eukaryota;p__Annelida;c__Polychaeta;o__Eunicida;f__Lumbrineridae;g__Hilbigneris;s__Hilbigneris sp. ZMBN_LM-67	0	0	4	4	20	3	0	0	0	0
d__Eukaryota;p__Apicomplexa;c__Conoidasida;o__Eucoccidiorida;f__Cryptosporidiidae;g__Cryptosporidium;s__Cryptosporidium struthionis	0	0	18	0	0	0	0	3	0	0
d__Eukaryota;p__Arthropoda;c__Thecostraca;o__Balanomorpha;f__Chthamalidae;g__Rehderella;s__Rehderella belyaevi	0	0	0	0	18	3	0	0	0	0
d__Eukaryota;p__Chordata;c__Mammalia;o__Perissodactyla;f__Equidae;g__Equus;s__Equus caballus	0	0	0	0	6	0	0	9	0	2
d__Eukaryota;p__Annelida;c__Polychaeta;o__Phyllodocida;f__Polynoidae;g__Bathyedithia;s__Bathyedithia retierei	0	0	0	0	0	15	0	0	0	0
d__Eukaryota;p__Arthropoda;c__Hexanauplia;o__Siphonostomatoida;f__Megapontiidae;g__Hyalopontius;s__Hyalopontius typicus	0	0	0	23	7	0	0	0	0	4
d__Eukaryota;p__Mollusca;c__Gastropoda;o__Nudibranchia;f__Onchidorididae;g__Adalaria;s__Adalaria loveni	0	0	14	0	0	0	0	0	0	0
d__Eukaryota;p__Apicomplexa;c__Conoidasida;o__Eucoccidiorida;f__Sarcocystidae;g__Sarcocystis;s__Sarcocystis singaporensis	0	0	0	0	0	0	6	0	0	7
d__Eukaryota;p__Annelida;c__Polychaeta;o__Phyllodocida;f__Hesionidae;g__Hesiospina;s__Hesiospina cf. aurantiaca MB-2010	0	0	0	0	0	12	0	0	0	0
d__Eukaryota;p__Arthropoda;c__Hexanauplia;o__Calanoida;f__Eucalanidae;g__Subeucalanus;s__Subeucalanus longiceps	0	0	12	0	0	0	2	0	0	0
d__Eukaryota;p__Arthropoda;c__Hexanauplia;o__Calanoida;f__Centropagidae;g__Centropages;s__Centropages violaceus	0	3	0	0	8	0	0	0	0	0
d__Eukaryota;p__Ciliophora;c__Oligohymenophorea;o__Peniculida;f__Urocentridae;g__Urocentrum;s__Urocentrum sp. cPFEU2	0	3	0	0	0	0	0	0	11	4
d__Eukaryota;p__Mollusca;c__Gastropoda;o__Cephalaspidea;f__Haminoeidae;g__Haloa;s__Haloa cf. fusca ZMBN 89276	0	0	11	0	0	0	0	0	0	0
d__Eukaryota;p__Apicomplexa;c__Conoidasida;o__Eucoccidiorida;f__Cryptosporidiidae;g__Cryptosporidium;s__Cryptosporidium sp.	0	0	0	0	0	0	10	0	0	2
d__Eukaryota;p__Arthropoda;c__Hexanauplia;o__Cyclopoida;f__Cyclopidae;g__Eucyclops;s__Eucyclops serrulatus	0	0	0	0	0	0	0	0	10	0
d__Eukaryota;p__Ciliophora;c__Prostomatea;o__Prorodontida;f__Urotrichidae;g__Urotricha;s__Urotricha sp. FU44-13	0	2	6	0	8	4	4	2	0	0
d__Eukaryota;p__Cnidaria;c__Anthozoa;o__Actiniaria;f__Stichodactylidae;g__Stichodactyla;s__Stichodactyla haddoni	0	0	0	0	0	0	0	8	0	5
d__Eukaryota;p__Mollusca;c__Gastropoda;o__Littorinimorpha;f__Littorinidae;g__Cremnoconchus;s__Cremnoconchus syhadrensis	0	0	13	0	0	0	0	0	0	0
d__Eukaryota;p__Annelida;c__Polychaeta;o__Terebellida;f__Cirratulidae;g__Cirriformia;s__Cirriformia tentaculata	0	9	0	0	0	0	0	0	0	0
d__Eukaryota;p__Apicomplexa;c__Conoidasida;o__Eucoccidiorida;f__Cryptosporidiidae;g__Cryptosporidium;s__Cryptosporidium sp. stomach Agrionemys/CG2007/USA/2007	0	4	0	5	0	0	3	0	0	0
d__Eukaryota;p__Ciliophora;c__Heterotrichea;o__Heterotrichida;f__Spirostomidae;g__Spirostomum;s__Spirostomum sp. cPFEU1	0	0	0	0	9	0	0	0	0	0
d__Eukaryota;p__Nematoda;c__Chromadorea;o__Rhabditida;f__Aphelenchoididae;g__Ektaphelenchus;s__Ektaphelenchus sp. RH-2018	0	0	5	0	9	0	0	0	0	0
d__Eukaryota;p__Annelida;c__Clitellata;o__Enchytraeida;f__Enchytraeidae;g__Grania;s__Grania hongkongensis	0	0	0	0	0	0	0	0	8	0
d__Eukaryota;p__Porifera;c__Demospongiae;o__Bubarida;f__Dictyonellidae;g__Liosina;s__Liosina blastifera	0	0	8	0	0	0	0	0	7	6
d__Eukaryota;p__Arthropoda;c__Malacostraca;o__Decapoda;f__Portunidae;g__Callinectes;s__Callinectes sp.	0	0	0	9	7	0	4	27	4	0
d__Eukaryota;p__Chordata;c__Ascidiacea;o__Stolidobranchia;f__Styelidae;g__Styela;s__Styela clava	0	0	6	0	0	0	0	0	0	0
d__Eukaryota;p__Porifera;c__Calcarea;o__Leucosolenida;f__Amphoriscidae;g__Paraleucilla;s__Paraleucilla dalmatica	0	0	0	0	2	0	0	0	6	0
d__Eukaryota;p__Annelida;c__Clitellata;o__Crassiclitellata;f__Eudrilidae;g__Libyodrilus;s__Libyodrilus violaceous	0	5	0	0	0	0	0	0	0	0
d__Eukaryota;p__Annelida;c__Polychaeta;o__Eunicida;f__Lumbrineridae;g__Augeneria;s__Augeneria algida	0	0	0	0	0	0	0	7	0	0
d__Eukaryota;p__Arthropoda;c__Hexanauplia;o__Calanoida;f__Metridinidae;g__Metridia;s__Metridia effusa	0	0	5	0	0	0	0	0	0	0
d__Eukaryota;p__Arthropoda;c__Hexanauplia;o__Calanoida;f__Paracalanidae;g__Paracalanus;s__Paracalanus parvus	0	2	3	0	0	0	0	0	0	0
d__Eukaryota;p__Chordata;c__Ascidiacea;o__Phlebobranchia;f__Ascidiidae;g__Ascidiella;s__Ascidiella aspersa	0	0	0	0	0	0	0	0	5	0
d__Eukaryota;p__Chordata;c__Mammalia;o__Artiodactyla;f__Bovidae;g__Bos;s__Bos taurus	0	0	0	0	0	0	0	5	0	0
d__Eukaryota;p__Ciliophora;c__Oligohymenophorea;o__Philasterida;f__Cohnilembidae;g__Porpostoma;s__Porpostoma notata	0	0	0	5	0	0	0	0	0	0
d__Eukaryota;p__Cnidaria;c__Anthozoa;o__Actiniaria;f__Sagartiidae;g__Verrillactis;s__Verrillactis paguri	0	0	5	0	0	0	0	0	0	0
d__Eukaryota;p__Porifera;c__Demospongiae;o__Bubarida;f__Dictyonellidae;g__Scopalina;s__Scopalina lophyropoda	0	0	0	0	0	0	0	0	5	0
d__Eukaryota;p__Porifera;c__Demospongiae;o__Dendroceratida;f__Halisarcidae;g__Halisarca;s__Halisarca dujardinii	0	5	0	0	0	0	0	0	0	0
d__Eukaryota;p__Porifera;c__Demospongiae;o__Spongillida;f__Spongillidae;g__Ephydatia;s__Ephydatia muelleri	0	0	0	0	0	0	0	5	0	0
d__Eukaryota;p__Apicomplexa;c__Aconoidasida;o__Piroplasmida;f__Theileriidae;g__Theileria;s__Theileria cf. mutans 3	0	0	0	0	4	0	0	0	0	0
d__Eukaryota;p__Apicomplexa;c__Aconoidasida;o__Piroplasmida;f__Theileriidae;g__Theileria;s__Theileria equi	0	4	0	0	0	0	0	0	0	0
d__Eukaryota;p__Apicomplexa;c__Conoidasida;o__Eucoccidiorida;f__Eimeriidae;g__Goussia;s__Goussia balatonica	0	0	0	0	0	0	0	4	0	0
d__Eukaryota;p__Arthropoda;c__Hexanauplia;o__Calanoida;f__Diaptomidae;g__Eodiaptomus;s__Eodiaptomus japonicus	0	0	0	4	0	0	0	0	0	0
d__Eukaryota;p__Arthropoda;c__Malacostraca;o__Stomatopoda;f__Gonodactylidae;g__Gonodactylus;s__Gonodactylus smithii	0	0	0	0	3	0	0	0	4	0
d__Eukaryota;p__Ciliophora;c__Litostomatea;o__Pleurostomatida;f__Litonotidae;g__Loxophyllum;s__Loxophyllum sp.	0	0	0	0	4	0	0	0	0	0
d__Eukaryota;p__Ciliophora;c__Oligohymenophorea;o__Hymenostomatida;f__Turaniellidae;g__Colpidium;s__Colpidium sp. 1 cTS1	0	0	0	4	0	0	0	0	0	0
d__Eukaryota;p__Ciliophora;c__Oligohymenophorea;o__Pleuronematida;f__Cyclidiidae;g__Cyclidium;s__Cyclidium glaucoma	0	4	0	0	0	0	0	4	0	0
d__Eukaryota;p__Mollusca;c__Bivalvia;o__Cardiida;f__Cardiidae;g__Tridacna;s__Tridacna sp. JHH-2013a	0	0	0	0	0	0	4	0	0	0
d__Eukaryota;p__Mollusca;c__Bivalvia;o__Myida;f__Corbulidae;g__Potamocorbula;s__Potamocorbula amurensis	0	0	0	4	0	0	0	0	0	0
d__Eukaryota;p__Annelida;c__Polychaeta;o__Eunicida;f__Lumbrineridae;g__Augeneria;s__Augeneria albidentata	0	0	0	3	0	0	0	0	0	0
d__Eukaryota;p__Apicomplexa;c__Aconoidasida;o__Piroplasmida;f__Babesiidae;g__Babesia;s__Babesia canis	0	0	0	0	0	0	0	0	0	3
d__Eukaryota;p__Apicomplexa;c__Aconoidasida;o__Piroplasmida;f__Babesiidae;g__Babesia;s__Babesia sp. 2 BCS-2013	0	0	0	0	0	3	0	0	0	0
d__Eukaryota;p__Apicomplexa;c__Aconoidasida;o__Piroplasmida;f__Babesiidae;g__Babesia;s__Babesia sp. CA	0	0	0	0	0	0	0	3	0	0
d__Eukaryota;p__Apicomplexa;c__Conoidasida;o__Eucoccidiorida;f__Cryptosporidiidae;g__Cryptosporidium;s__Cryptosporidium sp. piscine genotype 7	0	0	0	0	0	0	0	3	0	0
d__Eukaryota;p__Apicomplexa;c__Conoidasida;o__Eucoccidiorida;f__Eimeriidae;g__Eimeria;s__Eimeria sp. Bat31	0	0	0	0	3	0	0	0	0	0
d__Eukaryota;p__Apicomplexa;c__Conoidasida;o__Eucoccidiorida;f__Sarcocystidae;g__Sarcocystis;s__Sarcocystis sp. MAL-2	0	3	0	0	0	0	0	0	0	0
d__Eukaryota;p__Apicomplexa;c__Conoidasida;o__Eugregarinorida;f__Lecudinidae;g__Ascogregarina;s__Ascogregarina culicis	0	3	0	0	0	0	0	0	0	0
d__Eukaryota;p__Arthropoda;c__Arachnida;o__Trombidiformes;f__Halacaridae;g__Rhombognathides;s__Rhombognathides pascens	0	0	0	0	0	0	0	0	3	0
d__Eukaryota;p__Arthropoda;c__Malacostraca;o__Isopoda;f__Idoteidae;g__Pentidotea;s__Pentidotea wosnesenskii	0	0	0	3	0	0	0	0	0	0
d__Eukaryota;p__Arthropoda;c__Ostracoda;o__Podocopida;f__Candonidae;g__Mixtacandona;s__Trapezicandona sp. 2 IK-2017	0	0	0	0	0	0	3	0	0	0
d__Eukaryota;p__Arthropoda;c__Pycnogonida;o__Pantopoda;f__Colossendeidae;g__Colossendeis;s__Colossendeis sp.	0	0	0	0	0	0	0	3	0	0
d__Eukaryota;p__Ciliophora;c__Heterotrichea;o__Heterotrichida;f__Stentoridae;g__Stentor;s__Stentor sp. cPFEU3	0	0	0	0	3	0	0	0	0	0
d__Eukaryota;p__Ciliophora;c__Oligohymenophorea;o__Hymenostomatida;f__Tetrahymenidae;g__Tetrahymena;s__Tetrahymena gruchyi	0	0	0	3	0	0	0	0	0	0
d__Eukaryota;p__Cnidaria;c__Scyphozoa;o__Rhizostomeae;f__Cassiopeidae;g__Cassiopea;s__Cassiopea sp.	0	0	0	0	3	0	0	0	0	0
d__Eukaryota;p__Mollusca;c__Bivalvia;o__Arcoida;f__Arcidae;g__Tegillarca;s__Tegillarca granosa	0	0	0	0	0	0	0	3	0	0
d__Eukaryota;p__Annelida;c__Polychaeta;o__Eunicida;f__Lumbrineridae;g__Augeneria;s__Augeneria cf. tentaculata UMBergen_NB_pol	0	2	0	0	0	0	0	0	0	0
d__Eukaryota;p__Apicomplexa;c__Conoidasida;o__Eucoccidiorida;f__Cryptosporidiidae;g__Cryptosporidium;s__Cryptosporidium sp. piscine genotype 5	0	0	0	0	0	0	0	2	0	0
d__Eukaryota;p__Apicomplexa;c__Conoidasida;o__Eucoccidiorida;f__Eimeriidae;g__Cyclospora;s__Cyclospora macacae	0	0	0	2	0	0	0	0	0	0
d__Eukaryota;p__Apicomplexa;c__Conoidasida;o__Eucoccidiorida;f__Eimeriidae;g__Eimeria;s__Eimeria sp.	0	2	0	0	0	0	0	0	0	0
d__Eukaryota;p__Arthropoda;c__Malacostraca;o__Isopoda;f__Macrostylidae;g__Macrostylis;s__Macrostylis sp. MLpap	0	0	0	0	0	0	2	0	0	0
d__Eukaryota;p__Ciliophora;c__Armophorea;o__Armophorida;f__Caenomorphidae;g__Caenomorpha;s__Caenomorpha sp. bBoG2	0	0	0	2	0	0	0	0	0	0
d__Eukaryota;p__Porifera;c__Demospongiae;o__Dictyoceratida;f__Irciniidae;g__Ircinia;s__Ircinia dendroides	0	0	0	0	0	0	0	0	2	0
d__Eukaryota;p__Mollusca;c__Bivalvia;o__Ostreida;f__Ostreidae;g__Crassostrea;s__Crassostrea rivularis	2041	1113	604	3148	14959	89	83	16	303	35
d__Eukaryota;p__Arthropoda;c__Hexanauplia;o__Cyclopoida;f__Oithonidae;g__Oithona;s__Oithona sp. Roadstead of Brest	490	611	2986	711	821	518	609	810	273	219
d__Eukaryota;p__Ciliophora;c__Oligohymenophorea;o__Peniculida;f__Parameciidae;g__Paramecium;s__Paramecium caudatum	346	201	539	448	365	1070	285	920	360	434
d__Eukaryota;p__Arthropoda;c__Hexanauplia;o__Calanoida;f__Pseudodiaptomidae;g__Pseudodiaptomus;s__Pseudodiaptomus marinus	390	296	333	280	189	1393	259	266	331	617
d__Eukaryota;p__Apicomplexa;c__Conoidasida;o__Eucoccidiorida;f__Cryptosporidiidae;g__Cryptosporidium;s__Cryptosporidium andersoni	181	231	399	277	493	511	471	1024	304	334
d__Eukaryota;p__Apicomplexa;c__Conoidasida;o__Eucoccidiorida;f__Sarcocystidae;g__Sarcocystis;s__Sarcocystis hirsuta	67	111	361	73	134	165	194	505	200	187
d__Eukaryota;p__Apicomplexa;c__Conoidasida;o__Eucoccidiorida;f__Cryptosporidiidae;g__Cryptosporidium;s__Cryptosporidium meleagridis	90	80	210	104	210	142	78	183	158	89
d__Eukaryota;p__Porifera;c__Demospongiae;o__Poecilosclerida;f__Mycalidae;g__Mycale;s__Mycale sp. 1 LG-2013	62	79	67	64	39	31	0	17	0	40
d__Eukaryota;p__Ciliophora;c__Heterotrichea;o__Heterotrichida;f__Climacostomidae;g__Climacostomum;s__Climacostomum virens	0	35	29	0	54	0	48	92	0	19
d__Eukaryota;p__Ciliophora;c__Oligohymenophorea;o__Mobilida;f__Trichodinidae;g__Trichodina;s__Trichodina hypsilepis	0	36	0	58	0	129	0	84	105	0
d__Eukaryota;p__Apicomplexa;c__Conoidasida;o__Eucoccidiorida;f__Sarcocystidae;g__Sarcocystis;s__Sarcocystis elongata	0	0	54	0	31	34	61	122	0	0
d__Eukaryota;p__Mollusca;c__Gastropoda;o__Littorinimorpha;f__Hydrobiidae;g__Pyrgulopsis;s__Pyrgulopsis kolobensis	9	12	0	17	0	62	50	12	64	53
d__Eukaryota;p__Nemertea;c__Palaeonemertea;o__Archinemertea;f__Cephalotrichidae;g__Cephalothrix;s__Cephalothrix sp. 1 AM-2014	0	143	0	0	0	0	0	0	20	0
d__Eukaryota;p__Arthropoda;c__Pycnogonida;o__Pantopoda;f__Callipallenidae;g__Austropallene;s__Austropallene cornigera	42	39	12	33	17	0	0	0	0	7
d__Eukaryota;p__Cnidaria;c__Anthozoa;o__Actiniaria;f__Actinostolidae;g__Actinostola;s__Actinostola chilensis	0	0	0	280	0	0	0	0	0	0
d__Eukaryota;p__Arthropoda;c__Hexanauplia;o__Poecilostomatoida;f__Oncaeidae;g__Oncaea;s__Oncaea sp. Roadstead of Brest	89	0	0	43	0	0	0	0	0	0
d__Eukaryota;p__Ciliophora;c__Colpodea;o__Colpodida;f__Colpodidae;g__Colpoda;s__Colpoda steini	0	7	116	0	6	0	8	41	0	24
d__Eukaryota;p__Porifera;c__Calcarea;o__Leucosolenida;f__Heteropiidae;g__Syconessa;s__Syconessa panicula	0	11	49	12	9	0	53	8	38	12
d__Eukaryota;p__Mollusca;c__Bivalvia;o__Mytilida;f__Mytilidae;g__Perna;s__Perna viridis	0	0	16	0	3	42	0	0	0	8
d__Eukaryota;p__Annelida;c__Clitellata;o__Tubificida;f__Naididae;g__Tubifex;s__Tubifex tubifex	0	8	41	25	0	7	0	0	0	0
d__Eukaryota;p__Discosea;c__Flabellinia;o__Dactylopodida;f__Vexilliferidae;g__Pseudoparamoeba;s__Pseudoparamoeba sp.	0	0	29	20	0	0	17	0	0	0
d__Eukaryota;p__Cnidaria;c__Anthozoa;o__Zoantharia;f__Zoanthidae;g__Zoanthus;s__Zoanthus kuroshio	0	24	0	0	16	0	0	0	0	0
d__Eukaryota;p__Mollusca;c__Bivalvia;o__Cardiida;f__Scrobiculariidae;g__Scrobicularia;s__Scrobicularia plana	0	0	0	61	0	0	0	0	0	0
d__Eukaryota;p__Apicomplexa;c__Aconoidasida;o__Piroplasmida;f__Babesiidae;g__Babesia;s__Babesia bovis	10	0	9	0	0	13	0	0	0	0
d__Eukaryota;p__Mollusca;c__Bivalvia;o__Venerida;f__Cyrenidae;g__Corbicula;s__Corbicula sp. form C U1	0	0	26	0	6	0	0	0	0	0
d__Eukaryota;p__Porifera;c__Calcarea;o__Leucosolenida;f__Grantiidae;g__Synute;s__Synute pulchella	0	18	0	0	0	11	0	0	0	0
d__Eukaryota;p__Annelida;c__Clitellata;o__Tubificida;f__Naididae;g__Limnodrilus;s__Limnodrilus hoffmeisteri	21	0	0	8	18	0	0	0	10	0
d__Eukaryota;p__Ciliophora;c__Heterotrichea;o__Heterotrichida;f__Fabreidae;g__Fabrea;s__Fabrea salina	0	10	16	0	0	0	0	0	0	0
d__Eukaryota;p__Apicomplexa;c__Aconoidasida;o__Piroplasmida;f__Theileriidae;g__Theileria;s__Theileria annulata	0	0	0	0	5	0	10	0	0	0
d__Eukaryota;p__Arthropoda;c__Hexanauplia;o__Calanoida;f__Paracalanidae;g__Paracalanus;s__Paracalanus sp. Roadstead of Brest	4	0	10	0	5	0	0	0	0	6
d__Eukaryota;p__Bryozoa;c__Gymnolaemata;o__Cheilostomatida;f__Flustridae;g__Aplousina;s__Aplousina laevigata	0	0	0	0	0	0	0	0	0	11
d__Eukaryota;p__Ciliophora;c__Spirotrichea;o__Choreotrichida;f__Strobilidiidae;g__Rimostrombidium;s__Rimostrombidium humile	0	0	0	0	0	0	0	0	0	8
d__Eukaryota;p__Arthropoda;c__Malacostraca;o__Amphipoda;f__Anisogammaridae;g__Eogammarus;s__Eogammarus oclairi	0	0	4	0	0	0	0	0	0	3
d__Eukaryota;p__Arthropoda;c__Hexanauplia;o__Cyclopoida;f__Oithonidae;g__Oithona;s__Oithona similis	0	0	6	0	0	0	0	0	0	0
d__Eukaryota;p__Mollusca;c__Bivalvia;o__Pectinida;f__Pectinidae;g__Azumapecten;s__Azumapecten farreri	0	5	0	0	0	0	0	0	0	0
d__Eukaryota;p__Onychophora;c__Udeonychophora;o__Euonychophora;f__Peripatopsidae;g__Ooperipatus;s__Ooperipatus porcatus	471	0	0	0	0	0	0	0	0	0

## Sheet: fish
index	Z28	Z29	Z30	Z31	Z32	Z33	Z34	Z35	Z36	Z37
d__Eukaryota;p__Chordata;c__Actinopteri;o__Mugiliformes;f__Mugilidae;g__Planiliza;s__Planiliza haematocheilus	29392	22011	29016	20832	45655	46758	28613	23452	102	17793
d__Eukaryota;p__Chordata;c__Actinopteri;o__Clupeiformes;f__Clupeidae;g__Konosirus;s__Konosirus punctatus	17685	150	36	5531	124	5	10	15575	20329	12739
d__Eukaryota;p__Chordata;c__Actinopteri;o__Clupeiformes;f__Engraulidae;g__Thryssa;s__Thryssa kammalensis	10936	96	21	2	86	19500	30752	72	48	12
d__Eukaryota;p__Chordata;c__Actinopteri;o__Gobiiformes;f__Gobiidae;g__Tridentiger;s__Tridentiger barbatus	10229	73	10	2124	70	2	10	15781	18613	18
d__Eukaryota;p__Chordata;c__Actinopteri;o__Lobotiformes;f__Lobotidae;g__Lobotes;s__Lobotes surinamensis	3	4	11	3	39591	30	17	15	6	1
d__Eukaryota;p__Chordata;c__Actinopteri;o__Gobiiformes;f__Gobiidae;g__Odontamblyopus;s__Odontamblyopus lacepedii	15	38042	25	4	17	4	1	17	0	3
d__Eukaryota;p__Chordata;c__Actinopteri;o__Mugiliformes;f__Mugilidae;g__Mugil;s__Mugil cephalus	8361	59	219	7117	67	6	21	45	20186	3
d__Eukaryota;p__Chordata;c__Actinopteri;o__Gobiiformes;f__Gobiidae;g__Tridentiger;s__Tridentiger bifasciatus	2	13	266	3984	247	4927	40	134	15	25038
d__Eukaryota;p__Chordata;c__Actinopteri;o__Gobiiformes;f__Gobiidae;g__Tridentiger;s__Tridentiger nudicervicus	3	24	52	22331	180	2	10	3	2	0
d__Eukaryota;p__Chordata;c__Actinopteri;o__Perciformes;f__Percidae;g__Etheostoma;s__Etheostoma gracile	5	22	19689	13	20	3	3	14	3	1
d__Eukaryota;p__Chordata;c__Actinopteri;o__Synbranchiformes;f__Synbranchidae;g__Monopterus;s__Monopterus albus	0	20	14451	4	17	5	5	525	2	1
d__Eukaryota;p__Chordata;c__Actinopteri;o__Spariformes;f__Sparidae;g__Acanthopagrus;s__Acanthopagrus schlegelii	1	1	1	0	5	2	1	29	11942	2753
d__Eukaryota;p__Chordata;c__Actinopteri;o__Blenniiformes;f__Blenniidae;g__Omobranchus;s__Omobranchus punctatus	0	4	0	0	3	0	6	5	10641	4
d__Eukaryota;p__Chordata;c__Actinopteri;o__Clupeiformes;f__Clupeidae;g__Sardinella;s__Sardinella zunasi	37	72	24	4550	82	35	25	5456	12	5
d__Eukaryota;p__Chordata;c__Actinopteri;o__Acropomatiformes;f__Lateolabracidae;g__Lateolabrax;s__Lateolabrax japonicus	0	0	2	0	0	0	1	8387	0	0
d__Eukaryota;p__Chordata;c__Actinopteri;o__Lampriformes;f__Regalecidae;g__Regalecus;s__Regalecus russelii	52	440	238	31	566	1518	500	3988	431	148
d__Eukaryota;p__Chordata;c__Actinopteri;o__Gobiiformes;f__Gobiidae;g__Paratrypauchen;s__Paratrypauchen microcephalus	0	9	12	6818	56	0	0	1	0	0
d__Eukaryota;p__Chordata;c__Actinopteri;o__Perciformes;f__Triglidae;g__Chelidonichthys;s__Chelidonichthys spinosus	13	1	2	0	3	6	3	407	5	4931
d__Eukaryota;p__Chordata;c__Actinopteri;o__Clupeiformes;f__Clupeidae;g__Alosa;s__Alosa fallax	1	6	11	4736	43	0	3	10	0	0
d__Eukaryota;p__Chordata;c__Actinopteri;o__Atheriniformes;f__Atherinidae;g__Hypoatherina;s__Hypoatherina woodwardi	22	11	2	0	16	1	22	1376	8	8
d__Eukaryota;p__Chordata;c__Actinopteri;o__Gobiiformes;f__Gobiidae;g__Tridentiger;s__Tridentiger trigonocephalus	0	4	2	0	3	7	0	260	2	0
d__Eukaryota;p__Chordata;c__Actinopteri;o__Gobiiformes;f__Gobiidae;g__Acanthogobius;s__Acanthogobius flavimanus	4	45	26	1	48	13	71	9	26	18
d__Eukaryota;p__Chordata;c__Actinopteri;o__Cypriniformes;f__Cyprinidae;g__Onychostoma;s__Onychostoma barbatum	2	10	2	0	7	0	5	231	0	1
d__Eukaryota;p__Chordata;c__Actinopteri;o__Beloniformes;f__Exocoetidae;g__Cheilopogon;s__Cheilopogon heterurus	0	11	0	1	2	5	0	118	4	10
d__Eukaryota;p__Chordata;c__Actinopteri;o__Carangiformes;f__Carangidae;g__Trachinotus;s__Trachinotus carolinus	0	0	4	0	0	0	0	89	0	0
d__Eukaryota;p__Chordata;c__Actinopteri;o__Osteoglossiformes;f__Notopteridae;g__Chitala;s__Chitala ornata	3	10	13	1	10	3	14	2	5	22
d__Eukaryota;p__Chordata;c__Actinopteri;o__Beloniformes;f__Belonidae;g__Strongylura;s__Strongylura anastomella	2	0	0	0	5	2	0	70	0	0
d__Eukaryota;p__Chordata;c__Actinopteri;o__Syngnathiformes;f__Syngnathidae;g__Syngnathus;s__Syngnathus schlegeli	0	3	4	1	12	17	9	4	7	2
d__Eukaryota;p__Chordata;c__Actinopteri;o__Uranoscopiformes;f__Ammodytidae;g__Ammodytes;s__Ammodytes hexapterus	0	0	0	0	0	0	0	42	0	0
d__Eukaryota;p__Chordata;c__Actinopteri;o__Lutjaniformes;f__Lutjanidae;g__Lutjanus;s__Lutjanus sanguineus	0	2	4	0	5	0	5	0	3	0
d__Eukaryota;p__Chordata;c__Actinopteri;o__Mugiliformes;f__Mugilidae;g__Planiliza;s__Planiliza subviridis	12	0	0	4	0	0	0	0	0	0
d__Eukaryota;p__Chordata;c__Actinopteri;o__Blenniiformes;f__Tripterygiidae;g__Norfolkia;s__Norfolkia brachylepis	0	4	1	0	4	0	0	0	1	0
d__Eukaryota;p__Chordata;c__Actinopteri;o__Kurtiformes;f__Apogonidae;g__Pseudamiops;s__Pseudamiops gracilicauda	0	1	0	0	0	0	1	8	0	0
d__Eukaryota;p__Chordata;c__Actinopteri;o__Gobiiformes;f__Gobiidae;g__Acanthogobius;s__Acanthogobius hasta	0	0	0	0	0	0	0	8	0	0
d__Eukaryota;p__Chordata;c__Actinopteri;o__Gobiiformes;f__Gobiidae;g__Redigobius;s__Redigobius bikolanus	1	4	0	0	0	1	0	0	0	0
d__Eukaryota;p__Chordata;c__Actinopteri;o__Gobiiformes;f__Gobiidae;g__Paragobiodon;s__Paragobiodon modestus	0	1	0	0	4	0	0	0	0	0
d__Eukaryota;p__Chordata;c__Actinopteri;o__Gobiiformes;f__Gobiidae;g__Rhinogobius;s__Rhinogobius nagoyae	0	1	1	0	2	0	1	0	0	0
d__Eukaryota;p__Chordata;c__Actinopteri;o__Pleuronectiformes;f__Cynoglossidae;g__Cynoglossus;s__Cynoglossus lighti	1	0	2	0	1	0	0	0	0	0
d__Eukaryota;p__Chordata;c__Actinopteri;o__Mugiliformes;f__Mugilidae;g__Oedalechilus;s__Oedalechilus labiosus	0	0	0	0	0	1	3	0	0	0
d__Eukaryota;p__Chordata;c__Actinopteri;o__Lampriformes;f__Radiicephalidae;g__Radiicephalus;s__Radiicephalus kessinger	0	0	0	0	0	1	0	0	3	0
d__Eukaryota;p__Chordata;c__Actinopteri;o__Cypriniformes;f__Acheilognathidae;g__Acheilognathus;s__Acheilognathus macropterus	0	2	0	0	0	0	0	0	0	0
d__Eukaryota;p__Chordata;c__Actinopteri;o__Argentiniformes;f__Bathylagidae;g__Bathylagus;s__Bathylagus pacificus	0	0	0	0	0	0	0	2	0	0
d__Eukaryota;p__Chordata;c__Actinopteri;o__Scombriformes;f__Trichiuridae;g__Evoxymetopon;s__Evoxymetopon macrophthalmus	0	0	2	0	0	0	0	0	0	0
