# Supplementary material for: Marine Ranching Systems Exhibit Higher Multi-Trophic Biodiversity: Evidence from Three Ranching Areas
Source: Int J Mol Sci. 2026 Feb 2;27(3):1483. doi: 10.3390/ijms27031483 (PMC12897680; doi:10.3390/ijms27031483)
Supplement: Supplementary file 1 [file ijms-27-01483-s001.zip › Supplementary Files/Table S3.xlsx]

## Sheet: phytoplankton
Index	S1	S2	S3	S4	S5	S6	S7	S8	S9	S10
Cylindrotheca closterium	92	0	2	30	195	305	18	529	241	324
Nitzschia aff. dubiiformis NE-2015	0	0	5	0	0	0	0	0	0	0
Nitzschia cf. neglecta	35	0	0	0	0	0	3	0	0	0
Nitzschia longissima	0	0	0	0	0	4	0	0	0	0
Nitzschia palea	130	327	306	281	646	662	329	480	755	616
Nitzschia reskoi	273	12	0	0	0	39	0	326	380	138
Nitzschia sp. MACC11	0	0	0	0	0	0	0	0	10	10
Nitzschia sp. RCC4855	0	0	0	0	0	0	0	0	40	0
Psammodictyon panduriforme	24	4	0	0	0	0	0	0	0	0
Tryblionella calida	16	3	0	0	0	3	0	0	0	0
Tryblionella hungarica	0	0	0	0	0	0	0	6	0	0
Cocconeis coreana	0	0	0	0	0	0	0	3	0	0
Cymbella compacta	0	0	0	0	0	0	0	11	16	0
Cymbopleura sp.	0	0	0	0	8	0	0	0	0	0
Gomphonema acuminatum	0	0	0	0	0	0	0	65	0	2
Eunotia minor	0	0	0	0	0	0	0	0	25	0
Caloneis fontinalis	782	651	0	0	383	478	32	2557	1311	843
Caloneis sp. DM-MEX004	0	0	0	0	3	0	251	0	0	0
Caloneis sp. DM-MEX006	0	0	0	0	3	0	0	20	0	0
Mayamaea permitis	0	2	0	5	0	0	0	0	0	0
Navicula sp. D08_051	152	2530	45	1493	357	5202	213	1204	328	2241
Pinnularia divergens	59	0	0	0	0	16	0	0	91	0
Pinnularia sp. JZ-2014	0	0	0	0	0	3	0	0	0	0
Pinnularia sp. NE-P10	5	0	0	0	0	0	0	0	0	0
Pleurosigma strigosum	23	3	0	0	0	0	0	0	0	0
Sellaphora balashovae	684	337	672	0	1091	483	82	2314	796	741
Surirella ovalis	0	0	0	0	0	3	0	0	0	0
Chaetoceros calcitrans	31	0	4	0	0	0	0	0	34	0
Chaetoceros decipiens	70	4	0	0	0	10	0	20	449	5
Chaetoceros gracilis	0	0	0	0	0	7	0	15	0	0
Chaetoceros laevisporus	0	0	2	0	0	0	0	0	104	0
Chaetoceros pseudocurvisetus	0	0	0	0	0	0	0	0	22	0
Chaetoceros sp. 19 LG-2014	41	0	0	0	0	0	0	0	1576	0
Chaetoceros sp. NB1_9	0	0	0	0	0	0	0	0	8	0
Chaetoceros sp. RCC4286	0	0	0	0	0	0	3	0	0	0
Chaetoceros sp. Va7D2	119	21	13	8	4	0	0	0	80	0
Coscinodiscus sp. 35 LG-2014	20	0	0	0	0	0	0	0	0	0
Melosira moniliformis	214	16	0	5	26	393	17	341	565	380
Paralia longispina	133	0	11	0	0	0	0	0	0	0
Guinardia striata	19	0	0	0	0	2	0	0	0	0
Cyclotella cf. comensis	216	18	17	0	0	0	0	0	250	0
Cyclotella sp.	2617	578	267	501	21	243	3234	825	3260	485
Cyclotella sp. MBTD-CMFRI-S044	0	0	0	2	0	0	3	0	0	0
Cyclotella sp. RCC1865	0	0	0	3	0	0	3	2	0	0
Skeletonema marinoi	42	0	0	0	0	0	0	0	121	0
Skeletonema sp. RCC 4651	0	2	0	0	0	0	0	0	0	0
Skeletonema tropicum	107	13	21	5	3	0	0	0	696	0
Conticribra weissflogii	0	0	0	0	0	0	1608	0	0	0
Minidiscus sp. RCC4665	4	2	0	0	2	0	0	0	0	0
Stephanocyclus meneghinianus	1975	1843	1458	1988	518	477	14199	1570	3450	826
Thalassiosira angulata	451	29	44	20	7	0	20	0	552	0
Thalassiosira cf. hispida IAL-2014a	41	0	0	0	0	0	0	0	0	0
Thalassiosira rotula	152	8	12	0	0	0	0	20	261	32
Thalassiosira sp.	210	3	0	0	3	29	2	13	311	50
Thalassiosira sp. A11 LG-2014	63	10	0	0	0	0	0	0	0	0
Thalassiosira tenera	42	0	18	0	0	0	0	0	13	0
Asterionella formosa	0	0	0	0	0	10	0	7	0	20
Asterionellopsis glacialis	161	7	3	0	354	263	494	262	271	225
Diatoma tenuis	0	0	0	0	0	0	0	0	0	10
Fragilaria pectinalis	0	0	0	0	0	0	0	3	0	0
Thalassionema nitzschioides	9	0	0	0	0	0	0	0	0	0
Biddulphia biddulphiana	0	0	0	0	3	0	0	0	0	0
Extubocellulus cupola	0	0	6	0	0	0	0	22	0	0
Minutocellus sp. RCC4472	4	0	0	0	0	14	206	3	0	0
Minutocellus sp. RCC4809	39	0	0	0	0	7	5	168	16	62
Plagiogrammopsis sp. TN-2014	44	0	0	0	2	6	5	6	133	26
Odontella aurita	0	0	0	0	0	0	0	0	8	0
Trieres chinensis	0	0	0	0	0	0	0	0	17	0
Bellerochea sp. mbrc1	1081	890	19	29	3	1594	590	402	824	434
Eucampia zodiacus	13	0	4	0	0	0	0	0	0	0
Tetraselmis sp. KUBS13	715	182	32	196	3	18	72	866	0	231
Tetraselmis sp. M8	633	28	13	0	0	0	15	13	201	0
Tetraselmis sp. NKG400013	139	19	0	0	815	88	0	209	7	100
Chlamydomonas sordida	0	0	0	0	0	0	2	0	0	0
Chlamydomonas sp. JC	0	0	0	0	0	0	14	0	0	0
Chlamydomonas sp. RCC443	0	0	0	0	0	0	709	0	0	0
Chlorosarcinopsis sp. XLD-B-6	0	0	0	0	0	0	0	20	0	0
Chlorosarcinopsis sp. XLD-T-3	257	19	4	0	0	7	199	0	83	0
Mychonastes sp. SEG-1	0	0	0	0	0	15	141	6	0	0
Desmodesmus costato-granulatus	0	0	0	0	0	7	0	11	0	0
Desmodesmus pannonicus	0	0	0	0	0	0	2	0	0	0
Protodesmus sp. UQL1_23	0	0	0	0	0	3	0	0	0	0
Tetradesmus obliquus	0	3	0	0	2	0	0	0	0	0
Monoraphidium sp. LUCC 004	0	5	0	0	0	8	63	16	0	0
Selenastrum sp. LU21	0	0	0	0	0	16	1705	23	0	5
Tetraedron caudatum	0	0	0	0	0	0	3	0	0	0
Chloroparvula pacifica	157	81	0	0	0	127	0	117	99	131
Dolichomastix tenuilepis	163	45	0	5	0	249	6	46	401	346
Bathycoccus prasinos	203	10	15	4	3	0	4	0	58	0
Ostreococcus sp. cult-18	0	0	0	0	2	0	0	0	0	0
Ostreococcus sp. lucimarinus	301	26	36	8	0	42	5	14	60	17
Ostreococcus sp. RCC1120	129	7	0	0	0	52	0	25	245	105
Mantoniella sp. MNURFJ08	18	0	0	0	0	7	0	12	14	0
Micromonas pusilla	945	1093	2379	8580	7486	9574	1892	1551	1360	3942
Nephroselmis pyriformis	6	3	0	0	0	0	0	0	15	0
Pyramimonas mucifera	0	0	0	34	0	0	0	0	0	0
Pyramimonas propulsa	3092	1574	4172	1170	1135	1373	1131	2067	1689	2698
Pyramimonas sp. RCC1870	88	11	0	0	0	48	81	70	36	172
Pyramimonas sp. RCC2500	48	0	0	0	0	2	0	0	0	2
Pyramimonas sp. RCC2503	0	2567	11907	18	0	2	1360	0	0	0
Pyramimonas sp. RCC4805	211	8	8	0	4	0	0	0	50	0
Apatococcus fuscideae	0	0	0	0	0	0	3	0	0	0
Auxenochlorella pyrenoidosa	0	0	0	0	0	0	9	4	0	0
Chlorella sorokiniana	772	2107	387	1165	845	1916	5555	4761	658	1611
Chlorella sp. BUM11009	0	0	0	0	0	0	4	0	0	0
Chlorella sp. ind-29	31	0	6	711	0	109	80	409	73	313
Chlorella sp. RCC396	14	43	0	0	0	71	0	109	45	76
Chlorella stigmatophora	0	783	6	32	2	0	8677	21	0	0
Chlorella vulgaris	9	0	0	0	0	12	4	0	14	0
Micractinium pusillum	0	0	0	0	0	0	2	9	0	0
Nannochloris sp. CKM	1191	2045	141	78	100	3306	1210	10393	729	2525
Parachlorella kessleri	0	0	0	0	0	3	0	0	0	0
Stichococcus sp. RCC1055	150	18	5	4	0	0	5	0	73	0
Dictyochloropsis splendida	0	5	0	0	0	0	0	0	0	4
Myrmecia biatorellae	0	0	0	0	0	0	2	0	0	0
Symbiochloris tropica	0	7	0	0	0	0	0	0	0	0
Trebouxia sp. 142	0	0	0	0	0	0	0	9	0	0
Oltmannsiellopsis viridis	480	1123	536	24	11	981	756	929	117	423
Trentepohlia sp. TreFl59	67	0	0	0	0	114	346	94	220	95
Compsopogon caeruleus	3	11	0	0	0	40	4	106	0	38
Spyridia filamentosa	547	130	21	655	14	733	107	1639	734	933
Cylindrotheca sp. RCC4822	410	376	238	528	452	802	444	1433	684	452
Fragilariopsis cylindrus	0	0	0	0	30	0	23	16	0	32
Pseudo-nitzschia calliantha	16	25	21	88	53	0	224	338	115	89
Pseudo-nitzschia fraudulenta	0	0	4	14	0	0	37	7	0	0
Pseudo-nitzschia inflatula	0	0	6	0	0	0	0	0	0	0
Pseudo-nitzschia multistriata	239	285	155	376	757	363	309	977	391	482
Cocconeis placentula	862	928	1048	1179	1525	1259	1112	2655	566	1090
Didymosphenia geminata	183	211	284	275	404	397	374	682	121	398
Gomphonema parvulum	315	916	657	909	657	533	359	1358	189	658
Achnanthes sp. CCAC 2681 B	1453	1974	1845	2320	1436	613	1193	3885	1097	1504
Fistulifera pelliculosa	191	23	59	49	28	56	85	13	277	36
Craticula accomoda	45	0	0	8	0	0	7	0	498	0
Chaetoceros sp. RCC4812	0	5	0	0	0	0	0	0	0	0
Chaetoceros sp. RCC4816	0	0	0	10	0	0	144	0	0	9
Chaetoceros sp. RCC4821	275	88	89	312	420	678	958	149	2571	314
Coscinodiscus radiatus	27	17	51	78	55	92	61	43	32	76
Leptocylindrus aporus	0	0	0	7	0	0	0	0	0	0
Leptocylindrus convexus	0	0	24	21	0	0	0	0	0	25
Leptocylindrus danicus	0	3	0	0	37	13	52	0	23	0
Guinardia sp. RCC4799	58	32	20	47	61	20	27	0	87	35
Cyclotella sp. RCC4824	0	0	0	0	4	0	47	0	12	0
Skeletonema sp. RCC4819	16	0	19	8	40	0	23	24	513	135
Minidiscus sp. RCC4807	168	0	5	0	26	0	5	0	1120	17
Minidiscus sp. RCC4810	0	0	0	0	8	0	0	0	88	0
Thalassiosira sp. 422A	0	0	0	0	0	0	0	4	0	0
Thalassiosira sp. DDZ-2010a	0	0	0	71	0	0	40	0	0	0
Thalassiosira sp. RCC4792	1155	2122	2851	4268	982	2832	1824	1209	1643	984
Thalassiosira sp. RCC4858	588	329	242	358	127	773	194	224	661	182
Ctenophora sp. (in: diatoms)	326	46	60	25	105	89	83	341	1115	62
Tetraselmis sp. KMMCC 1108	160	96	91	200	316	125	158	541	19	233
Tetraselmis sp. KMMCC 150	744	325	1277	1112	56	68	1370	1132	171	244
Pleurococcus sp. WJT43VFNP24	0	12	0	0	0	0	9	0	21	0
Chlamydomonas globosa	0	0	0	0	22	0	12	0	0	0
Chlamydomonas sp. 849	0	0	0	21	0	10	46	12	0	14
Chlamydomonas sp. 922	0	0	0	0	0	0	0	0	14	0
Dunaliella salina	0	0	0	9	0	0	74	4	0	0
Volvox rousseletii	0	0	0	11	0	0	0	0	0	0
Desmodesmus armatus	0	0	19	30	0	0	450	40	0	0
Desmodesmus dohacommunis	0	0	0	0	0	0	17	0	0	0
Desmodesmus pirkollei	0	0	0	13	0	0	212	0	0	0
Desmodesmus protuberans	0	0	0	0	0	0	105	0	0	0
Desmodesmus tropicus	0	0	0	0	0	23	13	0	72	0
Scenedesmus sp. SDEC-12	10	44	0	0	0	19	514	20	82	0
Tetradesmus acuminatus	39	37	0	32	33	0	150	0	0	50
Tetranephris brasiliensis	176	205	304	344	59	132	224	127	13	76
Schroederia setigera	0	0	0	0	0	0	41	0	0	0
Ankistrodesmus falcatus	0	0	24	15	0	0	1029	48	0	10
Crustomastix stigmatica	74	95	93	158	354	350	147	154	409	563
Mantoniella squamata	819	243	199	598	508	695	1344	439	1359	860
Chlorella sp. ACT 0608	0	0	0	0	0	0	0	0	0	4
Chlorella sp. BUM11002	0	0	0	0	0	0	12	0	0	0
Chlorella thermophila	1505	5333	8029	7940	6974	7878	46273	16899	2001	6499
Prototheca ciferrii	0	0	0	0	0	0	0	0	58	0
Oocystis borgei	365	369	147	407	1192	1322	563	1126	7118	486
Oocystis sp. KMMCC 1299	0	0	7	0	0	0	282	11	0	0
Pseudococcomyxa simplex	1034	760	902	1084	978	907	484	1412	503	580
Myrmecia israelensis	12	18	69	109	160	243	183	27	41	95
Trebouxia sp. ex Everniopsis trulla	0	0	0	2	0	0	0	0	0	0
Printzina sp. TreFl 69	0	0	0	0	0	0	0	0	7	0
Collinsiella tuberculata	102	17	13	100	20	0	11	42	154	31
Ulothrix mucosa	0	10	11	0	31	15	0	29	67	0
Gayralia kuroshiensis	0	0	0	0	0	0	52	0	0	0
Ulva sp. HT1	0	0	18	0	0	0	0	0	0	0
Porphyridium sp. ex foraminifera MH-2008	304	1074	273	1028	858	746	547	2942	541	1836
Pneophyllum conicum	26	0	0	0	0	0	0	0	44	0
Lithophyllum insipidum	206	123	96	80	107	331	10	36	454	25
Kappaphycus sp. AS12	975	225	167	920	312	1380	47	0	1401	40
Prasinoderma coloniale	0	0	0	0	0	22	0	0	10	21

## Sheet: invertebrate
Index	S1	S2	S3	S4	S5	S6	S7	S8	S9	S10
Grania hongkongensis	0	0	0	0	0	0	0	0	0	7
Marphysa sanguinea	2	0	0	0	0	0	0	0	0	0
Augeneria albidentata	24	0	0	0	0	0	0	0	0	0
Hilbigneris sp. ZMBN_LM-67	0	0	0	0	0	0	2	3	0	0
Lumbrineris mixochaeta	0	4	0	0	0	0	0	0	0	0
Hydroides brachyacantha	0	0	3	0	0	0	0	0	0	0
Hydroides panamensis	0	0	0	0	0	0	0	45	0	6
Anobothrus gracilis	0	0	0	0	0	9	0	0	0	0
Cirriformia tentaculata	0	0	0	0	0	0	0	0	46	0
Babesia cf. divergens	1075	257	259	350	2809	613	30	220	829	402
Babesia sp.	149	12	0	0	0	199	22	28	289	92
Babesia sp. AA-2014	22	4	0	0	0	0	0	0	78	0
Babesia sp. AZ	7	0	0	0	0	0	0	96	0	53
Babesia sp. CA	324	370	44	84	254	504	15	151	105	445
Babesia sp. CSP-2014	0	3	0	0	0	0	0	0	0	0
Rangelia vitalii	57	385	864	167	0	133	0	44	57	24
Theileria bicornis	0	0	0	0	0	3	0	0	0	0
Theileria cf. mutans 3	0	0	0	38	9	3	0	278	0	264
Theileria equi	6	0	0	0	0	0	0	0	0	0
Theileria ex Connochaetes taurinus	213	113	8	324	0	0	0	192	97	23
Theileria mutans	9	0	0	0	0	8	3	3	0	8
Theileria sp. 19	6	17	3	0	0	0	0	0	0	0
Theileria sp. KCS-2015	0	0	0	0	0	0	0	2	0	0
Adelina sp. 1 JM-2013	23	3	160	5	0	184	6	18	238	55
Adelina sp. SH-2015	445	198	2784	0	368	438	13	348	698	1178
Calyptospora serrasalmi	0	0	0	0	0	0	3	0	0	0
Cryptosporidium parvum	1949	2247	2247	4582	2047	3786	1409	1908	2029	2753
Cryptosporidium serpentis	0	2	0	0	0	0	0	0	0	0
Cryptosporidium sp.	0	0	0	0	0	3	0	0	0	0
Cryptosporidium sp. ALB-2011	0	0	0	0	0	0	0	9	0	0
Cryptosporidium sp. piscine genotype 2	17	0	0	0	0	0	0	0	0	0
Cyclospora macacae	0	0	0	0	0	0	0	3	0	0
Eimeria apionodes	0	2	0	0	0	0	0	0	0	0
Eimeria sp.	0	0	0	0	0	0	0	0	30	0
Goussia balatonica	0	0	0	0	0	0	0	0	0	3
Sarcocystis sp. ZH-2016	0	12	0	0	0	0	0	0	0	0
Toxoplasma gondii	1536	249	17	3	454	323	18	27	1400	299
Lankesteria didemni	0	0	0	0	0	0	0	2	0	0
Trichonephila clavipes	6	24	0	0	0	5	0	55	0	9
Centropages typicus	79	0	0	5	30	24	0	20	123	13
Paracalanus parvus	16	0	0	0	0	38	0	0	159	5
Spinocalanus dispar	0	0	0	0	0	0	0	5	0	6
Thermocyclops crassus	0	0	2	0	0	0	0	0	0	0
Oithona davisae	193	5	5	0	0	63	10	0	0	30
Caligus undulatus	15	0	0	0	0	87	14	19	49	54
Hyalopontius typicus	4	0	0	0	1082	0	9	0	5	0
Trapezicandona sp. 2 IK-2017	0	0	0	0	0	0	0	0	0	3
Amathia imbricata	9	0	3	0	0	0	0	0	0	3
Euglypha bryophila	1329	314	4	0	552	427	42	2713	1970	1032
Diaphoropodon archeri	0	0	0	0	0	0	0	16	0	0
Oikopleura dioica	3	0	0	0	0	2	0	0	0	0
Molgula manhattensis	907	35	0	0	0	0	0	0	0	0
Colpoda sp. RR	4	2	0	0	0	0	0	0	0	0
Spirostomum sp. bLdG1	1344	60	139	123	0	959	37	119	273	175
Loxophyllum sp.	4	0	0	0	0	0	0	9	0	0
Balantioides coli	56	10	12	48	12	82	36	7	146	6
Tetrahymena gruchyi	51	0	0	7	0	43	0	0	381	5
Colpidium sp. 1 cTS1	59	0	0	0	0	0	0	0	269	5
Paramecium sp. 1 cPFT4	14	0	0	0	0	0	49	4	83	0
Paramecium sp. bLdG2	0	0	0	0	0	0	0	0	32	0
Urocentrum sp. cPFEU2	71	0	0	0	0	19	0	2	889	11
Porpostoma notata	707	30	4	11	7	610	17	80	943	50
Mesanophrys sp.	90	0	0	39	0	160	12	74	59	41
Metanophrys sinensis	14	0	0	0	0	0	0	0	0	0
Zoothamnium sp.	3	0	0	0	0	0	0	9	0	0
Pelagacineta hebensis	10	0	0	0	0	0	0	0	0	0
Urotricha sp. FU44-13	0	0	0	0	0	0	6	0	45	0
Moneuplotes crassus	0	0	0	0	0	0	0	10	0	0
Halteria sp. bTS2	759	15	8	0	3	194	14	106	968	57
Sterkiella histriomuscorum	0	0	0	0	0	143	0	0	0	0
Anteholosticha gracilis	16	0	0	0	0	0	0	0	0	0
Paruroleptus sp. LAH-2003	3658	226	403	455	865	4014	120	296	3018	582
Anemonia viridis	10	0	0	0	0	17	0	0	4	19
Anthopleura ballii	3802	3812	251	1133	3092	2935	2358	4178	2861	4530
Megalactis sp. MRG-2006	34206	27077	38024	44069	40662	36645	23787	27864	41507	40480
Metridium senile	0	0	0	0	0	0	8	7	5	0
Verrillactis paguri	102	0	3	0	0	63	8	122	37	13
Stichodactyla haddoni	0	8	0	3	0	61	0	169	0	65
Notisis elongata	71	61	4	0	0	113	4	16	63	15
Isidoides armata	0	0	0	0	0	4	0	0	0	0
Tubularia indivisa	0	0	0	0	0	9	0	0	0	0
Blackfordia virginica	438	33	19	0	0	0	9	0	92	0
Laomedea angulata	0	0	0	0	0	0	0	0	83	0
Liriope tetraphylla	7	0	0	0	0	0	0	0	0	0
Aurelia sp. YL-2022	8	0	0	0	0	0	0	0	0	2
Haliclystus sp.	3	0	0	0	0	0	0	0	112	0
Beroe ovata	0	0	0	0	0	5	560	20	0	9
Stomopneustes variolaris	0	0	0	0	0	7	0	0	0	0
Oestergrenia digitata	42	6	6	3	0	0	0	0	0	0
Trypanosoma copemani	0	0	0	0	0	0	0	13	0	0
Philobrya magellanica	0	0	0	0	0	0	0	4	0	0
Thyasira cf. gouldii OTU 3	2	0	0	0	0	0	0	0	0	0
Abditoconus brava	0	8	0	0	0	0	0	0	0	0
Crassostrea gigas	801	62	16	0	0	0	3	0	0	0
Patinopecten caurinus	64	0	0	0	0	0	0	0	0	0
Adalaria loveni	0	0	0	0	0	65	0	0	0	0
Monhystrella parvella	0	0	2	0	0	0	0	0	0	0
Heterophyopsis continua	204	225	7	0	0	11	2	81	25	16
Paraleucilla dalmatica	12	6	0	0	0	7	0	22	50	7
Liosina blastifera	0	0	0	9	21	0	0	0	9	0
Scopalina blanensis	500	25	424	485	85	324	160	345	617	469
Scopalina lophyropoda	0	0	0	0	0	15	21	0	0	0
Diplastrella megastellata	370	21	9	0	4	0	0	0	0	0
Ircinia dendroides	38	0	0	0	0	17	0	39	68	46
Mycale sp. 2 LG-2013	0	0	0	0	0	4	0	0	0	0
Eunapius sp.	0	0	0	0	0	0	0	0	18	0
Limnodrilus hoffmeisteri	0	0	5	0	19	116	6	0	0	0
Tubifex tubifex	113	206	110	272	138	41	11	228	844	63
Tomopteris sp. TOMOP_M01	61	0	0	0	0	73	0	0	0	0
Dispio remanei	0	0	0	0	15	0	0	0	0	0
Babesia bigemina	9	0	0	0	0	0	3	0	26	0
Babesia bovis	895	416	224	97	254	765	134	366	1943	193
Babesia microti	63	286	127	236	240	422	0	1000	434	299
Babesia sp. GoA3	197	296	139	197	493	1808	44	220	537	634
Theileria annulata	9	42	29	81	88	183	0	48	49	76
Cryptosporidium andersoni	627	495	915	2214	3097	3500	516	448	1938	2825
Cryptosporidium baileyi	0	8	0	7	11	0	0	0	0	0
Cryptosporidium meleagridis	1553	1750	2209	5329	2225	3658	752	994	1935	2070
Cystoisospora belli	0	0	0	0	0	0	0	11	0	0
Neospora sp. A California sea lion	0	0	0	0	0	15	0	0	0	0
Sarcocystis arctica	0	0	0	0	0	0	0	7	0	0
Sarcocystis bovini	0	0	0	0	0	0	0	0	0	15
Sarcocystis cruzi	380	174	112	135	220	504	130	60	933	97
Sarcocystis elongata	16	0	0	4	0	36	0	29	58	0
Sarcocystis fusiformis	29	109	423	588	5424	1880	1016	1829	154	6817
Sarcocystis hirsuta	733	401	248	568	258	176	667	1402	95	394
Sarcocystis sinensis	141	54	22	154	156	223	214	173	526	147
Sarcocystis sp. ex Pantherophis alleghaniensis	1896	1105	1998	6858	15043	9376	4214	3718	7399	17842
Sarcocystis tarandi	20	7	11	0	0	0	0	0	0	0
Gregarina polymorpha	22	0	0	0	0	16	0	0	0	4
Heliospora cf. longissima	0	0	0	0	6	0	0	0	0	0
Apicystis bombi	0	0	0	20	0	0	0	0	0	0
Nurscia albofasciata	0	0	10	0	0	7	15	0	0	0
Psoroptes ovis	0	0	0	0	68	0	0	0	0	0
Evadne spinifera	0	0	0	0	0	0	0	0	0	63
Paraeuchaeta gracilis	0	0	0	0	0	0	0	4	0	0
Pleuromamma robusta	0	0	0	6	118	0	0	0	0	8
Paracalanus sp. Roadstead of Brest	145	35	27	72	91	215	0	36	406	52
Pontellopsis regalis	0	0	0	0	0	7	0	0	0	0
Calanipeda aquaedulcis	9	0	0	0	0	0	0	0	0	0
Pseudodiaptomus marinus	182	157	265	595	447	562	151	544	666	564
Diacyclops bisetosus	0	0	0	0	91	0	0	22	0	19
Diacyclops scanloni	0	0	0	4	0	0	0	0	0	0
Macrocyclops albidus	0	0	0	0	0	0	0	0	11	0
Thermocyclops sp. 1 CYT-2011	0	0	0	0	0	0	0	0	20	0
Oithona sp. Roadstead of Brest	24	48	61	23	157	449	47	378	227	313
Euterpina acutifrons	0	0	0	0	10	0	0	3	23	0
Neozausodes shulenbergeri	130	32	13	20	30	18	0	140	148	36
Zausodes septimus	0	21	32	0	0	15	0	320	0	78
Corycaeus affinis	0	0	0	0	0	0	0	0	23	0
Oncaea sp. Roadstead of Brest	0	37	0	23	5	0	0	0	0	22
Eogammarus oclairi	6	0	0	0	0	0	0	0	0	0
Meganyctiphanes norvegica	428	498	404	610	67	182	39	324	467	95
Darwinula sp. QY-2003	0	0	0	0	0	0	0	0	0	8
Achelia assimilis	28	62	21	15	19	12	0	119	72	67
Pollicipes polymerus	0	0	0	0	0	0	0	0	43	0
Glottidia pyramidata	0	0	0	0	16	0	0	0	0	0
Aplousina laevigata	0	0	0	0	0	0	0	7	0	0
Onychocella sp. XJ-2008	0	0	0	0	0	13	0	6	0	0
Steginoporella truncata	8	0	0	0	10	35	0	0	0	8
Thaumatomastix sp. 1 JMS-2012	189	301	284	859	230	30	122	779	248	243
Styela clava	312	26	0	8	0	0	0	8	37	0
Colpoda steini	805	162	71	735	326	1401	6	127	997	224
Climacostomum virens	8	0	0	0	0	0	0	0	14	0
Condylostomides sp. NMF-2015	37	33	0	46	85	86	119	132	52	181
Fabrea salina	63	63	35	179	411	144	183	138	59	679
Peritromus kahli	0	43	61	240	0	0	353	287	0	0
Condylostentor auriculatus	0	0	0	0	0	0	0	12	0	0
Mesodinium rubrum	0	0	9	47	14	0	29	0	0	10
Buxtonella sulcata	0	0	0	0	0	0	0	0	0	8
Trichodina hypsilepis	198	90	157	618	761	407	178	232	514	1034
Trichodinella myakkae	32	0	30	46	75	78	83	47	39	145
Paramecium caudatum	5325	2267	2447	8317	7147	10821	2195	3783	8203	6268
Miamiensis avidus	3745	3088	2525	2963	1089	6606	152	240	3311	444
Cyclidium glaucoma	0	0	0	9	0	13	0	0	0	0
Epistylis portoalegrensis	0	0	0	0	0	0	0	10	0	0
Rhabdostyla sp. 5 PPS-2010	0	0	0	0	0	0	0	4	0	0
Vaginicola crystallina	0	0	0	0	7	0	0	0	0	0
Rimostrombidium humile	0	0	0	20	12	25	0	0	3	0
Euplotes sp. MdV3B	0	0	0	11	43	0	1467	926	0	437
Tetmemena sp. Y1	1434	936	1341	4446	3020	3513	294	1393	2150	2084
Stichodactyla helianthus	0	0	0	0	13	0	0	0	0	0
Cupressopathes sp. 2 GB-2006	169	170	82	60	86	62	0	23	120	8
Acropora humilis	0	0	0	0	0	11	22	0	0	0
Balanophyllia elegans	0	10	0	13	0	0	0	11	0	0
Dipsastraea favus	0	14	7	0	0	0	0	0	0	0
Distichopora sp.	0	0	0	0	0	38	0	0	0	0
Sugiura chengshanense	12	5	0	0	0	0	0	0	0	0
Aurelia sp. 9 sensu Dawson et al. (2005)	12	0	0	0	0	0	0	0	0	0
Euplokamis sp. SM-2011b	0	0	0	0	0	0	92	0	0	0
Paramoeba eilhardi	41	7	0	0	0	0	0	0	0	0
Paramoeba perurans	0	0	0	0	7	0	0	0	0	6
Pseudoparamoeba sp.	6	15	6	28	27	7	296	16	58	31
Crithidia bombi	0	0	0	19	0	34	0	0	29	0
Crithidia fasciculata	0	0	0	10	8	19	0	0	0	3
Trypanosoma congolense	0	0	0	0	0	0	0	2	0	0
Trypanosoma dionisii	0	0	0	0	0	0	0	0	0	6
Rubratella sp. 18007	0	4	0	5	36	15	0	14	15	17
Scrobicularia plana	0	3	0	8	0	28	0	0	19	0
Lucinoma aequizonata	0	0	0	0	12	0	0	0	0	0
Mytella charruana	0	0	0	0	12	0	0	0	0	0
Crassostrea rivularis	294	26	0	0	15	4	0	0	0	0
Cyclophorus fulguratus	0	0	0	30	14	0	26	0	0	57
Cyclophorus labiosus	0	0	0	0	0	24	0	0	0	0
Cyclophorus speciosus	0	0	0	0	0	0	0	12	0	0
Plectostoma mirabile	0	14	23	12	0	0	0	0	0	0
Pyrgulopsis kolobensis	0	0	0	0	0	0	0	0	7	0
Rostanga calumus	0	0	0	0	0	312	0	0	0	0
Siphonaria japonica	16	0	0	0	0	25	0	0	43	0
Longidorus helveticus	0	0	0	0	0	0	0	4	0	0
Longidorus kheirii	20	9	0	0	19	0	0	6	128	0
Longidorus kuiperi	0	0	0	0	0	0	0	32	0	0
Xiphinema santos	11	15	0	9	9	0	11	44	0	7
Cephalothrix sp. 1 AM-2014	0	0	0	0	0	0	11	7	0	5
Haliotrema cromileptis	0	0	0	7	0	0	0	0	0	0
Haliotrema fleti	0	12	8	0	20	0	0	71	0	20
Eilhardia schulzei	7	0	0	0	0	0	5	0	0	0
Leucaltis clathria	0	67	0	0	0	0	0	0	0	0
Aphroceras sp. WAM PS0399	0	0	0	11	0	0	0	57	19	0
Synute pulchella	0	14	0	14	0	0	0	134	0	0
Grantessa sp. GW 974	0	0	17	0	0	0	0	6	0	0
Agelas sp. QMG317484	0	0	0	0	0	0	0	30	0	0
Halisarca restingaensis	39	46	30	22	38	50	0	45	0	51
Dysidea sp. QMG318930	45	6	5	50	29	32	8	0	63	0
Ircinia felix	0	0	0	7	0	0	0	0	0	0
Mycale sp. 1 LG-2013	28	18	21	56	211	183	56	171	22	165
Ephydatia fluviatilis	0	0	11	25	51	0	6	18	0	0
Geodia sp. JAM-2013	0	0	0	0	0	0	62	8	0	0
Verongula gigantea	489	1270	1141	338	169	367	42	277	642	171
	tm	tm	tm	tm	tm	tm	td	td	td	tm
	S1	S2	S3	S4	S5	S6	S7	S8	S9	S10
	lz1	lz1	lz1	lz1	lz1	lz1	lz1	lz1	lz1	lz1

## Sheet: fish
index	S1	S2	S3	S4	S5	S6	S10	S7	S8	S9
d__Eukaryota;p__Chordata;c__Actinopteri;o__Gobiiformes;f__Gobiidae;g__Acanthogobius;s__Acanthogobius flavimanus	637	613	19	11	121	43	70	5	13	17
d__Eukaryota;p__Chordata;c__Actinopteri;o__Gobiiformes;f__Gobiidae;g__Acanthogobius;s__Acanthogobius hasta	2	13	0	0	0	0	0	0	0	0
d__Eukaryota;p__Chordata;c__Actinopteri;o__Spariformes;f__Sparidae;g__Acanthopagrus;s__Acanthopagrus schlegelii	127	63	3	0	4	0	1	0	0	0
d__Eukaryota;p__Chordata;c__Actinopteri;o__Cypriniformes;f__Acheilognathidae;g__Acheilognathus;s__Acheilognathus macropterus	0	1	0	0	3	0	0	0	0	0
d__Eukaryota;p__Chordata;c__Actinopteri;o__Clupeiformes;f__Clupeidae;g__Alosa;s__Alosa fallax	26	83	0	0	1	5	0	0	0	0
d__Eukaryota;p__Chordata;c__Actinopteri;o__Uranoscopiformes;f__Ammodytidae;g__Ammodytes;s__Ammodytes hexapterus	34	104	7	2688	33	11	3	0	0	2
d__Eukaryota;p__Chordata;c__Actinopteri;o__Atheriniformes;f__Atherinidae;g__Atherinomorus;s__Atherinomorus pinguis	0	1	0	0	0	0	0	2	0	1
d__Eukaryota;p__Chordata;c__Actinopteri;o__Acropomatiformes;f__Banjosidae;g__Banjos;s__Banjos banjos	0	0	0	0	3	0	0	0	0	0
d__Eukaryota;p__Chordata;c__Actinopteri;o__Argentiniformes;f__Bathylagidae;g__Bathylagus;s__Bathylagus pacificus	0	1	0	0	0	0	0	0	0	0
d__Eukaryota;p__Chordata;c__Actinopteri;o__Perciformes;f__Serranidae;g__Cephalopholis;s__Cephalopholis aurantia	0	2	0	0	5	3	0	0	0	0
d__Eukaryota;p__Chordata;c__Actinopteri;o__Beloniformes;f__Exocoetidae;g__Cheilopogon;s__Cheilopogon heterurus	240	47622	37	9790	155	23	8	1	4	2
d__Eukaryota;p__Chordata;c__Actinopteri;o__Perciformes;f__Triglidae;g__Chelidonichthys;s__Chelidonichthys spinosus	612	631	20981	26	47	15	17	5	6771	9
d__Eukaryota;p__Chordata;c__Actinopteri;o__Tetraodontiformes;f__Tetraodontidae;g__Chelonodontops;s__Chelonodontops patoca	4	0	0	0	12	3	1	0	0	0
d__Eukaryota;p__Chordata;c__Actinopteri;o__Osteoglossiformes;f__Notopteridae;g__Chitala;s__Chitala ornata	94	106	5	2	44	12	34	1	3	1
d__Eukaryota;p__Chordata;c__Actinopteri;o__Pleuronectiformes;f__Cynoglossidae;g__Cynoglossus;s__Cynoglossus lighti	0	0	1	0	5	0	4	0	0	3
d__Eukaryota;p__Chordata;c__Actinopteri;o__Zeiformes;f__Parazenidae;g__Cyttopsis;s__Cyttopsis cypho	0	2	0	0	0	0	0	0	0	0
d__Eukaryota;p__Chordata;c__Actinopteri;o__Syngnathiformes;f__Dactylopteridae;g__Dactyloptena;s__Dactyloptena orientalis	1	1	0	0	0	1	0	0	0	0
d__Eukaryota;p__Chordata;c__Actinopteri;o__Perciformes;f__Percidae;g__Etheostoma;s__Etheostoma gracile	27	40	0	0	5	1	2	0	0	0
d__Eukaryota;p__Chordata;c__Actinopteri;o__Beloniformes;f__Hemiramphidae;g__Euleptorhamphus;s__Euleptorhamphus viridis	0	0	0	2	0	0	0	0	0	0
d__Eukaryota;p__Chordata;c__Actinopteri;o__Centrarchiformes;f__Girellidae;g__Girella;s__Girella mezina	14	0	0	0	0	0	0	0	0	0
d__Eukaryota;p__Chordata;c__Actinopteri;o__Labriformes;f__Labridae;g__Halichoeres;s__Halichoeres nigrescens	2	0	1	0	1	1	0	0	1	0
d__Eukaryota;p__Chordata;c__Actinopteri;o__Atheriniformes;f__Atherinidae;g__Hypoatherina;s__Hypoatherina woodwardi	25224	2126	24709	34	173	83	11301	10747	54	16093
d__Eukaryota;p__Chordata;c__Actinopteri;o__Clupeiformes;f__Clupeidae;g__Konosirus;s__Konosirus punctatus	689	649	7	1	31	20	9	3829	9	1
d__Eukaryota;p__Chordata;c__Actinopteri;o__Acropomatiformes;f__Lateolabracidae;g__Lateolabrax;s__Lateolabrax japonicus	30	27	0	0	0	0	0	0	0	0
d__Eukaryota;p__Chordata;c__Actinopteri;o__Perciformes;f__Triglidae;g__Lepidotrigla;s__Lepidotrigla guentheri	0	0	2	0	0	0	0	0	0	0
d__Eukaryota;p__Chordata;c__Actinopteri;o__Lobotiformes;f__Lobotidae;g__Lobotes;s__Lobotes surinamensis	25	76	0	0	3	1	0	1	0	0
d__Eukaryota;p__Chordata;c__Actinopteri;o__Lutjaniformes;f__Lutjanidae;g__Lutjanus;s__Lutjanus sanguineus	19	36	1	0	4	3	6	0	3	0
d__Eukaryota;p__Chordata;c__Actinopteri;o__Synbranchiformes;f__Synbranchidae;g__Monopterus;s__Monopterus albus	673	889	0	1	15	3	12951	4	6	6
d__Eukaryota;p__Chordata;c__Actinopteri;o__Mugiliformes;f__Mugilidae;g__Mugil;s__Mugil cephalus	160	135	9	0	12	11	6	2766	5	0
d__Eukaryota;p__Chordata;c__Actinopteri;o__Blenniiformes;f__Tripterygiidae;g__Norfolkia;s__Norfolkia brachylepis	31	34	2	0	3	5	3	4	0	1
d__Eukaryota;p__Chordata;c__Actinopteri;o__Gobiiformes;f__Gobiidae;g__Odontamblyopus;s__Odontamblyopus lacepedii	46	44	1	3	0	0	1	0	1	0
d__Eukaryota;p__Chordata;c__Actinopteri;o__Blenniiformes;f__Blenniidae;g__Omobranchus;s__Omobranchus punctatus	52	20	1	0	0	0	0	0	0	0
d__Eukaryota;p__Chordata;c__Actinopteri;o__Cypriniformes;f__Cyprinidae;g__Onychostoma;s__Onychostoma barbatum	246	422	6	3	83	37	187	5	21	8600
d__Eukaryota;p__Chordata;c__Actinopteri;o__Gobiiformes;f__Gobiidae;g__Paragobiodon;s__Paragobiodon modestus	4	6	4	0	2	1	0	0	0	2
d__Eukaryota;p__Chordata;c__Actinopteri;o__Gobiiformes;f__Gobiidae;g__Paratrypauchen;s__Paratrypauchen microcephalus	9	12	0	0	0	1	0	0	1	0
d__Eukaryota;p__Chordata;c__Actinopteri;o__Mugiliformes;f__Mugilidae;g__Planiliza;s__Planiliza haematocheilus	1301	1161	31	3	68	24	31	8	19	8
d__Eukaryota;p__Chordata;c__Actinopteri;o__Perciformes;f__Platycephalidae;g__Platycephalus;s__Platycephalus indicus	14	1	0	0	0	0	0	0	0	0
d__Eukaryota;p__Chordata;c__Actinopteri;o__Priacanthiformes;f__Priacanthidae;g__Pristigenys;s__Pristigenys meyeri	3	0	0	0	0	0	0	0	0	0
d__Eukaryota;p__Chordata;c__Actinopteri;o__Kurtiformes;f__Apogonidae;g__Pseudamiops;s__Pseudamiops gracilicauda	21	65	11	2129	42	5	0	2	1	0
d__Eukaryota;p__Chordata;c__Actinopteri;o__Gobiiformes;f__Gobiidae;g__Redigobius;s__Redigobius bikolanus	2	3	0	0	3	0	1	0	0	0
d__Eukaryota;p__Chordata;c__Actinopteri;o__Lampriformes;f__Regalecidae;g__Regalecus;s__Regalecus russelii	3490	3204	233	4998	745	398	693	121	162	6047
d__Eukaryota;p__Chordata;c__Actinopteri;o__Gobiiformes;f__Gobiidae;g__Rhinogobius;s__Rhinogobius nagoyae	10	11	0	0	0	0	8	1	0	0
d__Eukaryota;p__Chordata;c__Actinopteri;o__Clupeiformes;f__Clupeidae;g__Sardinella;s__Sardinella zunasi	6827	14461	10106	24336	38273	40812	32037	26047	34867	31333
d__Eukaryota;p__Chordata;c__Actinopteri;o__Perciformes;f__Sebastidae;g__Sebastes;s__Sebastes alutus	3	0	0	1	2	0	0	0	0	0
d__Eukaryota;p__Chordata;c__Actinopteri;o__Beloniformes;f__Belonidae;g__Strongylura;s__Strongylura anastomella	101	162	0	1	29	18	11	8480	14	4
d__Eukaryota;p__Chordata;c__Actinopteri;o__Syngnathiformes;f__Syngnathidae;g__Syngnathus;s__Syngnathus schlegeli	58	53	0	0	15	0	12	1	3	0
d__Eukaryota;p__Chordata;c__Actinopteri;o__Clupeiformes;f__Engraulidae;g__Thryssa;s__Thryssa kammalensis	192	224	6	1	14	0	4	0	4	9
d__Eukaryota;p__Chordata;c__Actinopteri;o__Carangiformes;f__Carangidae;g__Trachinotus;s__Trachinotus carolinus	154	418	0	7	7108	32	0	4	0	1
d__Eukaryota;p__Chordata;c__Actinopteri;o__Gobiiformes;f__Gobiidae;g__Tridentiger;s__Tridentiger barbatus	208	158	3	0	14	2	4	0	2	0
d__Eukaryota;p__Chordata;c__Actinopteri;o__Gobiiformes;f__Gobiidae;g__Tridentiger;s__Tridentiger bifasciatus	802	639	6	1	16	4	1	0	3	2
d__Eukaryota;p__Chordata;c__Actinopteri;o__Gobiiformes;f__Gobiidae;g__Tridentiger;s__Tridentiger nudicervicus	32	30	2	0	0	3	0	0	2	0
d__Eukaryota;p__Chordata;c__Actinopteri;o__Gobiiformes;f__Gobiidae;g__Tridentiger;s__Tridentiger trigonocephalus	287	448	1	0	26	14	21	4	9819	2
